# Supplementary material for: An inertial sensor-based comprehensive analysis of manual wheelchair user mobility during daily life in people with SCI
Source: PLoS One. 2025 Sep 29;20(9):e0323050. doi: 10.1371/journal.pone.0323050 (PMC12478954; doi:10.1371/journal.pone.0323050)
Supplement: S1 Data — (CSV) [file pone.0323050.s001.csv]

subject	day	injury	total_duration	movement_duration	continuity	mean_speed	max_speed	total_distance	displacement	mean_slope	ADA_ratio1
Participant 1	Day_1	Mid	78.34	64.99	82.95889712	0.289581934	0.678759094	0.089853917	0.093299201	0	0
Participant 1	Day_1	Mid	83.51	35.69	42.73739672	0.366504975	0.975304293	5.190744924	8.289521546	0.834797868	0
Participant 1	Day_1	Mid	58.27	32.17	55.2085121	0.343265979	0.687589365	3.099201033	2.494826706	0.972721515	0
Participant 1	Day_1	Mid	11.61	11.61	100	0.452850257	0.861934294	3.685892375	3.849466815	1.425003291	0
Participant 1	Day_1	Mid	187.42	79.6	42.47145449	0.382376333	1.002159592	13.67124978	10.40396468	0.938919799	0
Participant 1	Day_1	Mid	52.04	40.08	77.01767871	0.540512299	1.363013508	14.42083494	0.479327679	0.954539263	0
Participant 1	Day_1	Mid	18.6	18.6	100	0.599058245	1.268704334	8.994316728	8.368811672	1.12382718	0
Participant 1	Day_1	Mid	101.09	92.7	91.70046493	0.423976736	1.269598551	20.8633237	11.92476761	1.638305526	0
Participant 1	Day_1	Mid	280.74	227.24	80.94322149	0.768422737	1.693094554	144.9615873	63.25946442	0.81206661	0
Participant 1	Day_1	Mid	123.06	116.89	94.9861856	0.951572782	1.720693677	100.0265267	29.98341522	1.054519015	0
Participant 1	Day_1	Mid	459.45	420.54	91.53117858	0.86052641	1.857516754	286.3416335	30.57249873	0.775594894	0
Participant 1	Day_1	Mid	40.81	30.7	75.22666013	0.421684736	0.944014459	6.072102334	0.320401754	1.006337324	0
Participant 1	Day_1	Mid	45.96	45.96	100	1.204763192	1.57197765	51.58674833	47.62500938	0.82499359	0
Participant 1	Day_1	Mid	71.47	42.95	60.09514482	0.621479926	1.316222338	19.65962067	19.55163523	0.653487178	0
Participant 1	Day_1	Mid	5.79	5.79	100	0.412767763	0.604311696	1.87658516	1.62310391	1.341940746	0
Participant 1	Day_1	Mid	481.33	392.73	81.59267031	0.957732862	1.791136771	320.6492426	65.29110279	0.722832376	0
Participant 1	Day_1	Mid	140.8	135.04	95.90909091	0.849104432	1.710975774	99.74858014	28.61763924	1.036947381	0
Participant 1	Day_1	Mid	6.57	6.57	100	0.615587815	0.931347128	3.176800291	2.62617827	0.968075417	0
Participant 1	Day_1	Mid	52.45	52.45	100	1.058565539	1.827002793	52.60115234	34.6302155	0.90242402	0
Participant 1	Day_1	Mid	165.26	103.66	62.7254024	0.825423756	1.501422091	71.3396737	20.79959368	1.00350056	0
Participant 1	Day_1	Mid	101.26	97.46	96.24728422	1.132916845	1.842742966	101.3432709	29.85250484	0.686028368	0
Participant 1	Day_1	Mid	45.68	34.71	75.98511384	0.374672539	0.799567448	5.774897715	0.500532045	1.035979144	0
Participant 1	Day_1	Mid	156.85	148.37	94.59356073	0.990170452	1.638282518	134.9617028	50.02844461	0.688702909	0
Participant 1	Day_1	Mid	147.52	139.37	94.47532538	0.6184183	1.180138911	73.32650909	50.18108823	0.817481166	0
Participant 1	Day_1	Mid	20.86	20.86	100	0.428590226	0.862092039	6.7190622	0.174517417	1.14873295	0
Participant 1	Day_1	Mid	189.15	157	83.00290775	0.807925857	1.675137019	112.8071026	29.7126174	0.939857669	0
Participant 1	Day_1	Mid	24.88	24.88	100	0.562375608	1.251040182	6.621358818	0.227845564	0.967091208	0
Participant 1	Day_1	Mid	88.27	53.79	60.93803104	0.580571784	1.22916997	22.75130758	1.680381081	0.864894284	0
Participant 1	Day_1	Mid	154.3	94.93	61.52300713	0.694235866	1.469538026	50.91546945	0.251800934	0.783438822	0
Participant 1	Day_1	Mid	416.03	332.18	79.84520347	0.84618697	1.785487454	224.838447	63.05380699	0.883412088	0
Participant 1	Day_1	Mid	252.52	130.07	51.50879138	0.444329108	1.195100928	34.28853236	19.81186973	1.592202702	0
Participant 1	Day_1	Mid	127.13	62.44	49.11507905	0.543351728	1.020354131	25.40125274	1.303715574	0.947074889	0
Participant 1	Day_1	Mid	16.66	16.66	100	0.424401972	0.710537664	5.98379476	5.653250563	0.64652893	0
Participant 1	Day_1	Mid	128.58	60.62	47.14574584	0.403317033	0.871992121	11.67426193	0.421109264	0.937765797	0
Participant 1	Day_1	Mid	105.76	85.29	80.64485628	0.426178956	0.966805153	17.23906996	0.476024999	0.79181663	0
Participant 1	Day_1	Mid	49.42	30.94	62.60623229	0.422550434	0.915944124	9.062587713	0.251314039	0.92521188	0
Participant 1	Day_1	Mid	80.75	49.1	60.80495356	0.423259712	0.932970623	13.97216889	0.285664898	0.725400276	0
Participant 1	Day_1	Mid	151	105.47	69.84768212	0.410775567	1.11279714	19.15863278	1.699505745	0.921979125	0
Participant 1	Day_1	Mid	6.26	6.26	100	0.397186812	0.711399413	2.245410112	1.988209638	1.387438545	0
Participant 1	Day_1	Mid	110.02	39.75	36.12979458	0.459241079	0.975927756	10.71754506	8.841397481	1.06687867	0
Participant 1	Day_1	Mid	86	31.85	37.03488372	0.483933816	1.070217876	11.32477749	9.509712922	1.000907111	0
Participant 1	Day_1	Mid	82.54	69.16	83.78967773	0.470703424	1.211452379	11.28965685	1.002416415	1.038632068	0
Participant 1	Day_1	Mid	100.78	77.51	76.91010121	0.498458697	1.31181823	26.00699917	0.241476227	1.205652819	0
Participant 1	Day_1	Mid	19.42	19.42	100	0.395886881	0.856308719	4.429144823	0.360849516	1.231006156	0
Participant 1	Day_1	Mid	26.58	20.14	75.77125658	0.327990432	0.759739007	2.004948263	1.746742709	1.288259561	0
Participant 1	Day_1	Mid	160.43	104.91	65.3930063	0.41128232	1.096543113	15.84666951	6.95203507	1.133565974	0
Participant 1	Day_1	Mid	68.05	51.24	75.29757531	0.49710647	1.102506204	11.30919132	3.987734316	1.130147179	0
Participant 1	Day_1	Mid	25.24	21.39	84.74643423	0.387332673	0.920578902	5.396084909	1.460238671	0.910283499	0
Participant 1	Day_1	Mid	8.67	8.67	100	0.242213068	0.398615471	1.821667005	1.746561565	0.592511926	0
Participant 1	Day_1	Mid	24.07	15.08	62.65060241	0.370334187	0.721854684	3.123682417	0.568458418	1.286197493	0
Participant 1	Day_1	Mid	77.25	37.82	48.9579288	0.352003879	0.793226103	3.854316303	0.392131641	1.823373539	0
Participant 1	Day_1	Mid	17.81	17.81	100	0.348820413	0.925769305	0.959181467	0.823853202	0	0
Participant 1	Day_1	Mid	25.91	25.91	100	0.491411204	0.941286243	9.009328749	4.786930212	1.050912307	0
Participant 1	Day_1	Mid	51.21	47.03	91.83753173	0.376573404	0.887350825	13.40676931	7.921289651	1.134302257	0
Participant 1	Day_1	Mid	46.11	42.51	92.19258295	0.486722925	1.057647441	11.91886944	3.999414119	1.155187151	0
Participant 1	Day_1	Mid	239.98	144.94	60.39669972	0.378706723	0.997403825	18.09888713	2.644045123	1.001717123	0
Participant 1	Day_1	Mid	7.42	7.42	100	0.368085424	0.554103833	2.287381674	1.898086948	1.284603378	0
Participant 1	Day_1	Mid	33.98	33.98	100	0.473404184	1.043925014	5.462418182	8.062452769	0.577112113	0
Participant 1	Day_1	Mid	12.81	12.81	100	0.634236672	0.98796661	7.43504892	6.884164165	0.963458824	0
Participant 1	Day_1	Mid	108.32	68.45	63.19239291	0.447661119	0.91684323	15.89447908	6.96147085	1.09642826	0
Participant 1	Day_1	Mid	36.64	13.53	36.9268559	0.394567007	0.7364051	4.334869423	0.544804873	1.207954958	0
Participant 1	Day_1	Mid	14.87	14.87	100	0.508365438	0.955926663	7.005276819	6.293552682	1.074555067	0
Participant 1	Day_1	Mid	50.66	32.86	64.86379787	0.469761846	0.92452449	13.45520724	0.503994049	0.854832116	0
Participant 1	Day_1	Mid	41.65	41.65	100	0.39304737	0.708077968	13.2355795	0.608418999	1.090139046	0
Participant 1	Day_1	Mid	73.67	40.44	54.89344374	0.527804956	1.011914718	12.74015845	5.48653079	1.360215273	0
Participant 1	Day_1	Mid	17.99	17.99	100	0.370874464	0.677099568	5.286719327	5.680159222	1.322380087	0
Participant 1	Day_1	Mid	9.34	9.34	100	0.282874662	0.52519903	1.949831464	1.737594065	0	0
Participant 1	Day_1	Mid	169.2	79.26	46.84397163	0.431908996	1.105666823	17.51614628	0.900050361	1.00970395	0
Participant 1	Day_1	Mid	15.97	15.97	100	0.629468976	1.01006638	9.292677261	7.913091776	0	0
Participant 1	Day_1	Mid	517.64	277.49	53.60675373	0.409472339	0.995041366	42.30009214	8.515277153	1.068272002	0
Participant 1	Day_1	Mid	142.31	100.24	70.43777668	0.325697248	0.828448054	14.11011851	0.208653749	0.906237341	0
Participant 1	Day_1	Mid	9.4	9.4	100	0.197421869	0.34724955	1.73985721	1.627561578	0	0
Participant 1	Day_1	Mid	279.74	227.04	81.16107814	0.376951947	0.924871595	62.56940053	2.009710496	0.996799698	0
Participant 1	Day_1	Mid	40.82	34.99	85.7177854	0.313439476	0.674472661	5.581337117	6.686368308	1.20054831	0
Participant 1	Day_1	Mid	100.5	67.05	66.71641791	0.347280308	0.971692802	14.00245172	9.255042616	1.014684725	0
Participant 1	Day_1	Mid	6.76	6.76	100	0.324289611	0.572415529	2.137875906	1.938953552	1.072595516	0
Participant 1	Day_1	Mid	7.79	7.79	100	0.314189563	0.51549222	1.893146236	1.467924895	0.600905757	0
Participant 1	Day_2	Mid	135.36	68.5	50.60579196	0.374645496	0.834956171	8.753322605	0.169800451	1.33622091	0
Participant 1	Day_2	Mid	36.79	36.79	100	0.470629488	0.889281505	5.697334246	0.059667269	1.285742416	0
Participant 1	Day_2	Mid	22.98	22.98	100	0.447444101	1.029573707	7.614153614	6.692377564	0.929149109	0
Participant 1	Day_2	Mid	61.59	39.61	64.31238837	0.360486185	0.88215306	9.886455241	2.305776109	0.770687044	0
Participant 1	Day_2	Mid	14.07	14.07	100	0.438400023	0.727188769	4.346155257	4.428162927	0.710524097	0
Participant 1	Day_2	Mid	47.43	21.83	46.02572212	0.364483774	0.858840167	0.300995003	0.127711017	0	0
Participant 1	Day_2	Mid	15.6	15.6	100	0.422713837	0.8231757	5.837459043	4.792114696	1.050789801	0
Participant 1	Day_2	Mid	59.79	52.41	87.6567988	0.460277953	1.202223572	14.21773064	0.549877113	0.984249896	0
Participant 1	Day_2	Mid	17.21	17.21	100	0.600800641	1.127259171	8.571792859	8.414163387	1.181713732	0
Participant 1	Day_2	Mid	148.8	106.33	71.45833333	0.403179171	1.290473297	14.34763399	11.80701594	0.966021686	0
Participant 1	Day_2	Mid	250.44	204.01	81.46062929	0.757356855	1.356063153	136.695471	77.34873579	1.026061454	0
Participant 1	Day_2	Mid	46.8	46.8	100	0.661031715	1.182580789	26.06839554	13.15513789	0.721190181	0
Participant 1	Day_2	Mid	67.47	58.76	87.09055877	0.48825748	1.117657279	20.92906396	1.437678481	1.104831478	0
Participant 1	Day_2	Mid	99.88	79.02	79.11493793	0.717238947	1.358988513	47.8632217	1.697194291	0.993756104	0
Participant 1	Day_2	Mid	145.52	97.53	67.02171523	0.890214599	1.54099926	78.6331104	28.26179168	0.900336383	0
Participant 1	Day_2	Mid	38.94	27.62	70.92963534	0.474563683	0.978880505	9.095480611	0.994828417	1.388830948	0
Participant 1	Day_2	Mid	108.87	104.5	95.98603839	0.973356951	1.665538574	91.94441458	30.24190577	0.923076308	0
Participant 1	Day_2	Mid	21.51	21.51	100	0.688439172	1.150075256	11.55554169	8.005010429	1.177500242	0
Participant 1	Day_2	Mid	20.01	20.01	100	0.600938848	1.029205792	11.36393553	8.54458235	1.22247662	0
Participant 1	Day_2	Mid	268.87	180.01	66.95057091	0.849482612	1.563964662	120.8324463	67.72491017	0.717193262	0
Participant 1	Day_2	Mid	6.31	6.31	100	0.396900848	0.602219771	2.017437363	1.732395588	1.288197199	0
Participant 1	Day_2	Mid	120.61	99.79	82.73774977	0.822396544	1.507629704	69.61621727	65.65827727	0.697567087	0
Participant 1	Day_2	Mid	129.48	114.86	88.70868088	0.861312423	1.613332004	86.03829423	25.90853119	0.942817104	0
Participant 1	Day_2	Mid	82.49	72.24	87.57425142	0.845801661	1.666289048	52.79817301	34.62092667	0.745748767	0
Participant 1	Day_2	Mid	278.01	199.31	71.69166577	0.771083447	1.465891451	126.347383	17.23809582	0.793265491	0
Participant 1	Day_2	Mid	354.04	311.85	88.08326743	0.73490174	1.518405731	179.359857	0.251943095	1.042280488	0
Participant 1	Day_2	Mid	55.61	52.44	94.29958641	0.825033807	1.514641615	33.86759512	0.643167536	1.072527407	0
Participant 1	Day_2	Mid	81.87	45.05	55.02626115	0.651344717	1.214172202	21.25320395	0.48471616	1.055064938	0
Participant 1	Day_2	Mid	87.15	87.15	100	1.169334102	1.742000841	97.11399103	28.26162015	0.630448992	0
Participant 1	Day_2	Mid	105.66	98.48	93.20461859	0.984940121	1.707656698	94.82302919	29.1742325	0.810755988	0
Participant 1	Day_2	Mid	18.24	18.24	100	0.315074027	0.61952186	5.093144187	0.767216616	1.479104853	0
Participant 1	Day_2	Mid	107.22	82.16	76.62749487	0.490370282	1.089274704	25.18967507	0.099627555	0.907942675	0
Participant 1	Day_2	Mid	189.23	152.89	80.79585689	0.568775461	1.318282471	66.17829369	21.40101477	0.974570566	0
Participant 1	Day_2	Mid	219.22	149.72	68.29668826	0.708607739	1.522089656	88.57756965	77.2393058	0.915917193	0
Participant 1	Day_2	Mid	115.44	88.07	76.29071379	0.415407889	0.933877471	21.07044062	11.44975252	2.842318275	0
Participant 1	Day_2	Mid	19.66	19.66	100	0.504745413	0.882746783	3.840531869	6.380321641	1.077738084	0
Participant 1	Day_2	Mid	168.37	100.58	59.73748292	0.433345965	1.018531138	24.86535762	4.263228746	1.011450759	0
Participant 1	Day_2	Mid	48.55	27.58	56.80741504	0.392154306	0.861803948	7.502265024	0.139006701	0.672286779	0
Participant 1	Day_2	Mid	138.82	75.16	54.14205446	0.489176051	1.08441097	21.92706299	6.002542075	0.888154665	0
Participant 1	Day_2	Mid	12.68	12.68	100	0.543844501	0.967688572	5.865326975	5.793970328	1.210378303	0
Participant 1	Day_2	Mid	11.4	11.4	100	0.28772179	0.607709815	1.220641196	2.493177869	1.334810791	0
Participant 1	Day_2	Mid	31.31	31.31	100	0.416898868	0.91001398	6.1201052	8.125906882	1.214536195	0
Participant 1	Day_2	Mid	65.77	53.82	81.83062186	0.519663683	1.056209327	19.77483828	8.072946827	0.834992587	0
Participant 1	Day_2	Mid	9.68	9.68	100	0.262175193	0.498804418	1.878635764	1.677466253	1.029302767	0
Participant 1	Day_2	Mid	356.52	252.47	70.81510154	0.445646834	1.162787911	50.90072647	0.72784083	1.230007587	0
Participant 1	Day_2	Mid	86.13	72.11	83.72228027	0.438451162	0.959809039	15.63380951	3.48530963	1.245502558	0
Participant 1	Day_2	Mid	7.55	7.55	100	0.353198774	0.573142207	1.862432483	1.854893248	0.537074188	0
Participant 1	Day_2	Mid	16.25	16.25	100	0.351071479	0.746881722	3.745787473	3.610227222	1.525369848	0
Participant 1	Day_2	Mid	164.82	103.8	62.97779396	0.468950405	1.109712429	32.59263004	7.196526027	1.170720815	0
Participant 1	Day_2	Mid	117.82	94.64	80.3259209	0.533603394	1.15539251	32.62408167	7.546556261	2.903606867	0
Participant 1	Day_2	Mid	68.18	68.18	100	0.366870054	1.149756148	10.94735915	0.498570375	3.609106502	0
Participant 1	Day_2	Mid	437.29	246.09	56.27615541	0.363934372	1.004717888	29.7139899	12.50980404	1.00919029	0
Participant 1	Day_2	Mid	129.48	87.93	67.91010195	0.505197804	1.086817827	28.82083583	5.009662872	1.082542574	0
Participant 1	Day_2	Mid	25.85	25.85	100	0.298792699	0.61170863	4.273792131	0.71190679	1.365032853	0
Participant 1	Day_2	Mid	65.45	40.4	61.72650879	0.485377608	0.892752292	15.36872321	6.128532534	0.867781481	0
Participant 1	Day_2	Mid	13.23	13.23	100	0.314778258	0.583028509	0.599239914	2.056285143	0	0
Participant 1	Day_2	Mid	98.01	88.16	89.9500051	0.331305855	0.774820935	21.9177322	6.210813751	1.032906162	0
Participant 1	Day_2	Mid	20.79	20.79	100	0.348494454	0.60517108	5.725782403	5.365164029	0.663107179	0
Participant 1	Day_2	Mid	24.8	24.8	100	0.486937521	0.956735191	8.488271315	7.098519444	1.110647019	0
Participant 1	Day_2	Mid	30.85	30.85	100	0.442829456	0.859008228	9.687735165	7.327246118	1.017485786	0
Participant 1	Day_2	Mid	240.42	161.72	67.2656185	0.392357165	0.943373644	33.19523238	3.282220642	1.08575662	0
Participant 1	Day_2	Mid	210.88	190.66	90.4116085	0.349040789	0.99892185	16.10038681	0.577210903	0.935613153	0
Participant 1	Day_2	Mid	73.5	49.49	67.33333333	0.288324634	0.697988707	5.423737574	2.185805127	1.083197111	0
Participant 1	Day_2	Mid	27.18	27.18	100	0.482688782	1.002068152	6.013364145	8.066573997	1.149132405	0
Participant 1	Day_2	Mid	54.46	37.51	68.87623944	0.474281229	1.133645787	6.966156541	8.068642502	1.264045623	0
Participant 1	Day_2	Mid	61.02	61.02	100	0.504779593	0.986973612	16.26092366	0.288726474	1.137088216	0
Participant 1	Day_2	Mid	31.15	31.15	100	0.348658182	0.70144535	6.908288967	5.089274863	0.869591818	0
Participant 1	Day_2	Mid	28.67	28.67	100	0.343662552	0.698662595	6.494761942	4.984324945	0.944762633	0
Participant 1	Day_2	Mid	149.97	114.51	76.35527105	0.46478535	1.247359438	32.656453	2.812986368	1.227111038	0
Participant 1	Day_2	Mid	18.5	18.5	100	0.654779331	1.11971896	11.42958989	6.026609179	0.840993634	0
Participant 1	Day_2	Mid	88.08	71.39	81.05131698	0.414509202	0.960103985	6.561054608	7.114379079	1.592229202	0
Participant 1	Day_2	Mid	7.83	7.83	100	0.305125952	0.519269436	1.995350716	1.730748699	1.597830468	0
Participant 1	Day_2	Mid	21.57	21.57	100	0.612579689	1.087128084	11.74960828	6.086675031	1.179530608	0
Participant 1	Day_2	Mid	146.37	96.67	66.04495457	0.418954688	1.063140474	22.56838038	4.566147331	0.979590664	0
Participant 1	Day_2	Mid	75.52	51.98	68.82944915	0.369935535	0.872253259	14.42986529	3.970409389	1.035809269	0
Participant 1	Day_2	Mid	12.36	12.36	100	0.492043493	0.726238243	5.505492629	5.213361289	0.573787778	0
Participant 1	Day_2	Mid	18.72	18.72	100	0.419414165	0.825611539	7.310560565	6.644201618	1.014801666	0
Participant 1	Day_2	Mid	23.78	23.78	100	0.428018204	0.90165917	7.033762376	5.412420814	0.614566815	0
Participant 1	Day_2	Mid	22.43	22.43	100	0.323028333	0.729391206	1.414267698	0.384312596	0.944952431	0
Participant 1	Day_2	Mid	16.16	16.16	100	0.256142167	0.82700826	1.108620886	0.139318693	0	0
Participant 1	Day_2	Mid	8.98	8.98	100	0.29110762	0.47942839	2.243912614	1.769810044	0.721340002	0
Participant 1	Day_2	Mid	93.78	44.3	47.2382171	0.340323099	0.785645823	9.728308501	7.137767198	0.870486322	0
Participant 1	Day_2	Mid	129.71	73.48	56.64944877	0.342003329	0.734939772	18.95590593	6.374486294	1.241287831	0
Participant 1	Day_2	Mid	62.87	62.87	100	0.498672692	1.025250421	25.04956291	0.615690409	0.931974341	0
Participant 1	Day_2	Mid	23.66	20.6	87.06677937	0.374794548	0.810490486	1.200768814	0.305472697	0.883545961	0
Participant 1	Day_2	Mid	59.27	52.3	88.24025645	0.428657564	0.883661461	16.87181183	5.211591232	0.821427661	0
Participant 1	Day_2	Mid	66.63	49.49	74.27585172	0.35100945	0.91440317	8.735219878	0.242590756	1.175746002	0
Participant 1	Day_2	Mid	13.45	13.45	100	0.393200446	0.615940518	5.023676715	4.904083054	0.73756721	0
Participant 1	Day_2	Mid	33.26	24.04	72.27901383	0.384977216	0.873584521	7.194256079	5.630060397	0.906738098	0
Participant 1	Day_2	Mid	115.67	68.83	59.50548976	0.395452608	1.046638128	18.61375491	6.299317656	0.819273393	0
Participant 1	Day_2	Mid	75.01	61.88	82.49566724	0.361359144	0.649888626	19.76645932	3.233257113	0.888332262	0
Participant 1	Day_2	Mid	16.98	16.98	100	0.490496429	0.879142454	7.928256505	7.503739421	0.720825989	0
Participant 1	Day_2	Mid	93.55	55.77	59.61517905	0.278700009	0.710155324	9.853228621	2.636581814	0.909335705	0
Participant 1	Day_2	Mid	54.31	35.93	66.15724544	0.211232011	0.628173723	0.2966869	0.543995743	0	0
Participant 1	Day_2	Mid	16.22	16.22	100	0.635415556	1.068779719	6.331713412	7.547936249	0.78020315	0
Participant 1	Day_2	Mid	18.93	18.93	100	0.592968818	1.145819332	9.603645382	8.324718658	1.671973074	0
Participant 1	Day_2	Mid	90.16	61.49	68.20097604	0.416276997	1.178618178	8.379217635	10.30077806	0.95206608	0
Participant 1	Day_2	Mid	26.12	26.12	100	0.523521174	1.057802641	8.874588794	8.267473401	1.132872982	0
Participant 1	Day_2	Mid	343.1	146.73	42.76595745	0.444169582	1.08555127	26.32100668	3.791956602	1.2282643	0
Participant 1	Day_2	Mid	74.91	40.54	54.11827526	0.527608242	1.101496193	12.91996115	7.989695462	1.00380351	0
Participant 1	Day_2	Mid	20.11	20.11	100	0.45025633	0.844947783	6.887907176	8.063538179	0.74149557	0
Participant 1	Day_2	Mid	38.01	27.52	72.40199947	0.404301379	0.697996773	3.544823962	0.57445863	0.962846133	0
Participant 1	Day_2	Mid	30.89	25.27	81.80640984	0.40081294	0.794872761	1.434571182	0.204635118	0.789475191	0
Participant 1	Day_2	Mid	9.79	9.79	100	0.306411626	0.559574341	2.090391086	2.370735282	1.522532841	0
Participant 1	Day_2	Mid	26.84	26.84	100	0.533869147	1.10622524	8.249330101	10.06456325	0.808727553	0
Participant 1	Day_2	Mid	104.38	57.44	55.02969918	0.552527419	1.076458042	22.17667986	10.24826282	0.981826022	0
Participant 1	Day_3	Mid	7.39	7.39	100	0.387853165	0.713207519	1.490314365	1.706750465	1.340510521	0
Participant 1	Day_3	Mid	71.32	44.17	61.93213685	0.385239528	0.954099591	8.149035081	4.847763268	0.735186035	0
Participant 1	Day_3	Mid	127.05	56.61	44.55726092	0.385057561	0.866854786	8.050841182	2.473019035	0.859659783	0
Participant 1	Day_3	Mid	13.7	13.7	100	0.429023751	0.796641052	4.332415725	4.414485098	0.726071551	0
Participant 1	Day_3	Mid	75.46	32	42.40657302	0.356295602	0.902477673	4.867909733	2.728075151	0.677069722	0
Participant 1	Day_3	Mid	15.13	15.13	100	0.39158623	0.976715037	5.166058043	4.295953152	0.865591913	0
Participant 1	Day_3	Mid	63.32	45.23	71.43082754	0.480946657	1.188802169	14.22605613	0.480756223	1.026225504	0
Participant 1	Day_3	Mid	20.65	20.65	100	0.557959002	1.176924063	9.055398561	8.327007194	0.828258773	0
Participant 1	Day_3	Mid	133.53	95.3	71.36972965	0.430498826	1.32532413	16.60566802	11.60313784	2.627475235	0
Participant 1	Day_3	Mid	218.39	192.63	88.20458812	0.795049872	1.631170175	139.8085275	78.0171804	0.983316112	0
Participant 1	Day_3	Mid	216.12	146.54	67.80492319	0.507835633	1.450729062	53.642918	14.18137908	0.847001147	0
Participant 1	Day_3	Mid	138.42	116.12	83.88961133	0.727390285	1.485265891	60.87522605	14.94704552	0.73313233	0
Participant 1	Day_3	Mid	24.44	24.44	100	0.869846326	1.457435472	17.57747214	16.45880864	1.126537948	0
Participant 1	Day_3	Mid	94.59	94.59	100	0.741170785	1.45719865	51.85090925	16.83437127	0.803259566	0
Participant 1	Day_3	Mid	120.77	85.81	71.05241368	0.731824116	1.510928852	52.23510785	0.561573989	0.78192259	0
Participant 1	Day_3	Mid	161.37	105.21	65.19799219	0.845993917	1.566869378	69.6239496	67.06304829	0.772860593	0
Participant 1	Day_3	Mid	5.69	5.69	100	0.348854934	0.545516246	1.59352185	1.433918174	1.037295628	0
Participant 1	Day_3	Mid	124.01	87.1	70.23627127	0.931189834	1.591783741	69.02867888	65.43687589	0.589298469	0
Participant 1	Day_3	Mid	25.07	25.07	100	0.846823313	1.394590106	15.78454815	17.49028596	0.994441444	0
Participant 1	Day_3	Mid	20.98	20.98	100	0.814186314	1.137414395	16.09340963	15.26945011	0.597464363	0
Participant 1	Day_3	Mid	128.91	124.22	96.36180281	0.798271898	1.59330233	88.62801831	26.07910906	0.876860276	0
Participant 1	Day_3	Mid	96.43	73.37	76.0862802	0.819484631	1.584397446	52.90678903	34.49130532	0.730822937	0
Participant 1	Day_3	Mid	42.91	42.91	100	0.859833932	1.40814109	34.56681816	20.53143838	0.614130779	0
Participant 1	Day_3	Mid	162.56	139.44	85.77755906	0.590792353	1.513034291	56.87210918	1.091400055	1.039126859	0
Participant 1	Day_3	Mid	11.25	11.25	100	0.504590226	0.920135243	3.119597926	3.593843661	0.980526375	0
Participant 1	Day_3	Mid	8.31	8.31	100	0.605041709	1.257709528	3.833502614	3.818720295	0.900125618	0
Participant 1	Day_3	Mid	44.06	44.06	100	0.390866727	1.016845278	7.305530096	0.107263763	1.145451857	0
Participant 1	Day_3	Mid	62.62	59.36	94.79399553	0.851200582	1.392384861	44.23143784	0.921749131	0.686460055	0
Participant 1	Day_3	Mid	35.15	35.15	100	0.617727911	1.338198494	17.01916923	0.756176504	0.588831852	0
Participant 1	Day_3	Mid	147.58	101.44	68.73560103	0.691235756	1.322628868	54.33685817	3.538024731	0.919593488	0
Participant 1	Day_3	Mid	86.66	82.37	95.0496192	0.665736089	1.063965643	51.38851988	18.05178965	1.005730664	0
Participant 1	Day_3	Mid	231.47	155.16	67.03244481	0.652197296	1.530637329	83.92011002	77.24917174	0.757347735	0
Participant 1	Day_3	Mid	224.35	131.92	58.80098061	0.371496599	1.078631825	26.93036618	8.613290306	1.750168687	0
Participant 1	Day_3	Mid	220.52	126.81	57.50498821	0.431866123	1.027780935	35.79377164	5.890738182	0.844898528	0
Participant 1	Day_3	Mid	138.17	52.74	38.17036983	0.456852513	1.036843157	19.60800434	0.45891925	0.574197598	0
Participant 1	Day_3	Mid	37.95	28.21	74.33465086	0.43113651	0.819712857	9.435534345	0.152370878	0.667916961	0
Participant 1	Day_3	Mid	79.49	36.79	46.28255126	0.415667072	0.854876021	12.80713855	0.315138779	0.765131565	0
Participant 1	Day_3	Mid	11.07	11.07	100	0.357228522	0.623749218	0.757586684	1.002666786	0	0
Participant 1	Day_3	Mid	43.59	43.59	100	0.561395703	1.035193892	18.66939479	7.893940746	0.886044381	0
Participant 1	Day_3	Mid	15.57	15.57	100	0.232756228	0.48907693	1.574978011	1.282027084	1.296951628	0
Participant 1	Day_3	Mid	19.09	19.09	100	0.356851643	0.603584482	4.321334677	5.476872502	0.571740662	0
Participant 1	Day_3	Mid	80.73	63.11	78.17416078	0.283795903	0.725395193	9.027531155	7.824349499	0.96986183	0
Participant 1	Day_3	Mid	68.14	45.01	66.05518051	0.449453852	0.989489512	9.201031839	8.356774927	1.005880338	0
Participant 1	Day_3	Mid	98.61	82.77	83.93672041	0.559526551	1.17880945	24.89591811	0.623552496	0.895719077	0
Participant 1	Day_3	Mid	110.55	98.65	89.23563998	0.423284019	1.113838889	27.37919723	0.31836092	1.221866704	0
Participant 1	Day_3	Mid	126.22	92.53	73.30850895	0.463204539	1.192714483	15.64066248	6.748439033	1.008187703	0
Participant 1	Day_3	Mid	49.53	49.53	100	0.604547585	1.296392911	15.07468027	0.33315392	0.904259393	0
Participant 1	Day_3	Mid	197.32	114.21	57.88060004	0.398332753	1.121538852	19.83819002	3.400984773	0.939775417	0
Participant 1	Day_3	Mid	13.04	13.04	100	0.430127122	0.808995013	3.697634044	4.618349859	0.828986951	0
Participant 1	Day_3	Mid	204.02	183.43	89.90785217	0.284338578	0.840219367	25.17712425	4.98364948	0.814672215	0
Participant 1	Day_3	Mid	41.88	34.69	82.83190067	0.261503933	0.701431044	1.366926256	4.485016149	0.745101979	0
Participant 1	Day_3	Mid	50.7	19.99	39.42800789	0.41471147	0.732710974	7.128819831	5.106916009	0	0
Participant 1	Day_3	Mid	14.06	14.06	100	0.468524412	0.858391705	0.828565391	5.298166141	0	0
Participant 1	Day_3	Mid	85.61	65.44	76.43966826	0.345554766	0.925817806	16.04664014	2.094301651	0.742454226	0
Participant 1	Day_3	Mid	59.67	51.47	86.25775096	0.308963604	0.790550555	7.366875466	3.831651672	0.793960251	0
Participant 1	Day_3	Mid	59.95	59.95	100	0.357869794	1.010269887	11.41247282	0.34847543	0.797042695	0
Participant 1	Day_3	Mid	28.91	28.91	100	0.413098173	0.900231608	4.846167605	0.194055689	0.880530687	0
Participant 1	Day_3	Mid	32.62	29.17	89.42366646	0.415350669	0.947738524	7.277683958	3.530896223	0.953644007	0
Participant 1	Day_3	Mid	185.69	88.74	47.7893263	0.405468406	1.024575781	18.12728266	2.087946797	1.028120786	0
Participant 1	Day_3	Mid	13.83	13.83	100	0.541628295	0.825283912	6.893437579	6.235206772	0.980332797	0
Participant 1	Day_3	Mid	7.63	7.63	100	0.360828907	0.649173086	1.173316559	2.372263672	0.629257468	0
Participant 1	Day_3	Mid	49.72	49.72	100	0.342470764	0.763981114	15.4619614	1.609091777	0.736596403	0
Participant 1	Day_3	Mid	39.6	39.6	100	0.358566644	0.700910994	10.93902517	0.483710425	0.636906645	0
Participant 1	Day_3	Mid	37.74	30.7	81.34605193	0.380160218	0.757014759	8.60828325	0.128021021	0.630895085	0
Participant 1	Day_3	Mid	7.59	7.59	100	0.90698695	1.494095304	5.724290686	5.776579554	0	0
Participant 1	Day_3	Mid	37.01	37.01	100	0.53529215	1.086207418	14.1427109	5.891142194	1.269562206	0
Participant 1	Day_3	Mid	145.58	93.44	64.18464075	0.383995985	0.663556891	26.95123239	8.043908907	0.912022598	0
Participant 1	Day_3	Mid	18.38	18.38	100	0.467032403	0.883330885	7.74029587	7.493157232	0.575928345	0
Participant 1	Day_3	Mid	122.12	77.42	63.39665902	0.375254186	0.824112543	6.206063677	1.464771066	0.85460916	0
Participant 1	Day_3	Mid	133.46	69.87	52.35276487	0.391797857	0.855661183	15.47419093	2.822702299	0.91303706	0
Participant 1	Day_3	Mid	7.44	7.44	100	0.37273631	0.594565493	2.374495783	1.945017484	1.204057754	0
Participant 1	Day_3	Mid	42.01	32.86	78.21947155	0.461364753	0.998889719	3.559998114	9.515014198	0	0
Participant 1	Day_3	Mid	46.44	42.32	91.12833764	0.448956464	1.101511778	7.964503206	7.824055604	0.977665894	0
Participant 1	Day_3	Mid	66.8	50.35	75.3742515	0.560716185	1.025432542	22.204991	0.635836575	1.03671923	0
Participant 1	Day_3	Mid	48.47	39.05	80.56529812	0.523352083	1.033043472	16.84683362	8.354558748	0.738222688	0
Participant 1	Day_3	Mid	67.66	59.81	88.39787171	0.32239423	0.972100456	9.352126828	8.774199922	0.626685293	0
Participant 1	Day_3	Mid	31.24	31.24	100	0.386856579	0.776065299	6.295826327	6.148059286	1.21677355	0
Participant 1	Day_3	Mid	23.28	23.28	100	0.589126152	0.967760737	8.981850378	0.419468163	1.292151161	0
Participant 1	Day_3	Mid	8.18	8.18	100	0.366039107	0.700538133	2.327222906	2.093462217	0.837971684	0
Participant 1	Day_3	Mid	94.67	51.25	54.13541777	0.490439214	1.098470589	15.71194816	1.092243576	1.311034774	0
Participant 1	Day_4	Mid	10.22	10.22	100	0.349740251	0.749655548	2.009917014	1.779817221	0	0
Participant 1	Day_4	Mid	67.52	29.66	43.92772512	0.432434856	0.9179113	5.818787249	8.187928569	0.593455559	0
Participant 1	Day_4	Mid	52.83	27.07	51.23982586	0.318284729	0.625331782	2.875715729	2.501118698	0.720114565	0
Participant 1	Day_4	Mid	14.83	14.83	100	0.396867167	0.662511232	4.363032197	4.478583974	0.6293509	0
Participant 1	Day_4	Mid	69.25	16.55	23.89891697	0.410052046	0.875054218	1.13648557	0.431395918	0	0
Participant 1	Day_4	Mid	15.02	15.02	100	0.406312716	0.794553634	5.718184833	4.768388744	1.135600542	0
Participant 1	Day_4	Mid	60.67	49.17	81.04499753	0.453194107	1.208789279	14.31869116	0.317124991	0.928643967	0
Participant 1	Day_4	Mid	19.27	19.27	100	0.565974049	1.181200865	9.06234088	8.352261543	1.085547267	0
Participant 1	Day_4	Mid	68.44	68.44	100	0.493844869	1.427598781	14.60425075	11.71411383	0.86322587	0
Participant 1	Day_4	Mid	188.86	184.47	97.67552685	0.848291202	1.599082277	146.335118	76.52386683	0.825599063	0
Participant 1	Day_4	Mid	113.1	63.29	55.95932803	0.631228471	1.079811487	33.91046106	15.01690125	0.760821741	0
Participant 1	Day_4	Mid	66.63	57.44	86.20741408	0.766465443	1.325662512	37.83849782	1.147444192	1.211622259	0
Participant 1	Day_4	Mid	90.26	90.26	100	1.13532741	1.720972071	98.84536574	29.67573623	0.84232542	0
Participant 1	Day_4	Mid	54.89	42.68	77.75551102	0.348834846	0.791548705	10.42253452	0.275457913	1.023691154	0
Participant 1	Day_4	Mid	238.01	198.36	83.34103609	0.982012513	1.733003175	165.0276349	91.90276493	0.808133284	0
Participant 1	Day_4	Mid	83.77	50.39	60.15279933	0.378216591	0.681066678	9.670716441	0.166975654	0.83833373	0
Participant 1	Day_4	Mid	46.11	24.68	53.52418131	0.567655137	1.06505581	9.191921889	1.429890874	0.707211665	0
Participant 1	Day_4	Mid	5.87	5.87	100	0.386005019	0.597815887	2.036543235	1.801644738	1.343285902	0
Participant 1	Day_4	Mid	97.57	78.75	80.71128421	1.031418268	1.522833158	74.5667464	64.23034301	0.907857801	0
Participant 1	Day_4	Mid	206.63	153.58	74.32609011	0.837438913	1.707473507	104.7857009	29.41068017	1.07350485	0
Participant 1	Day_4	Mid	89.75	89.75	100	1.084857185	1.7451055	92.27623547	29.84291075	0.679779051	0
Participant 1	Day_4	Mid	125.31	118.51	94.57345782	0.926944844	1.655456857	102.3280081	27.94094678	1.021142408	0
Participant 1	Day_4	Mid	55.93	55.93	100	1.003612717	1.739481317	52.90182142	34.47892917	0.782147749	0
Participant 1	Day_4	Mid	193.36	159.6	82.54033926	1.034422463	1.748091163	159.7348096	18.81891228	0.812793811	0
Participant 1	Day_4	Mid	138.88	98.43	70.87413594	0.640142971	1.179299388	49.90655746	1.419656375	1.00097422	0
Participant 1	Day_4	Mid	65.86	49.7	75.46310355	0.3306765	1.122760148	6.668307136	0.096834388	0.969554273	0
Participant 1	Day_4	Mid	213.2	192.99	90.5206379	0.925018826	1.632734899	162.362581	4.568331154	0.875403422	0
Participant 1	Day_4	Mid	180.11	139.54	77.47487646	0.928862837	1.582402115	117.9031072	19.52529475	0.889678683	0
Participant 1	Day_4	Mid	135.76	126.71	93.3338244	0.782524887	1.498117039	83.66251955	76.99725131	0.995393463	0
Participant 1	Day_4	Mid	75.2	67.36	89.57446809	0.611076583	1.256676047	37.65776548	19.17914526	1.292508409	0
Participant 1	Day_4	Mid	21.67	21.67	100	0.684753324	1.041155669	14.30147167	2.844690247	0.860595928	0
Participant 1	Day_4	Mid	11.58	11.58	100	0.540143023	0.917645222	5.061511474	4.853164598	0	0
Participant 1	Day_4	Mid	21.82	21.82	100	0.728836615	1.151327046	14.66761248	4.699191906	1.318252744	0
Participant 1	Day_4	Mid	58.47	58.47	100	0.611997924	1.071909386	32.2799457	18.96615277	0.799148624	0
Participant 1	Day_4	Mid	403.33	384.86	95.42062331	0.561668796	1.732908512	185.7778538	112.2787587	0.775314076	0
Participant 1	Day_4	Mid	58.87	49.63	84.30439952	0.328278098	0.569332406	13.79239525	9.530000686	0.737595639	0
Participant 1	Day_4	Mid	43.94	43.94	100	0.380353136	0.713820498	16.38050354	8.451100233	0.852173808	0
Participant 1	Day_4	Mid	170.94	95.91	56.10740611	0.418978603	1.26366593	31.3879828	0.612454342	0.803644031	0
Participant 1	Day_4	Mid	164.24	157.95	96.17023868	0.766609789	1.387434438	114.9503652	26.42979349	0.798411905	0
Participant 1	Day_4	Mid	42.05	42.05	100	0.481172683	0.736689317	19.38290745	18.01680588	0.535973466	0
Participant 1	Day_4	Mid	245.97	240.92	97.94690409	0.546878891	1.111905193	125.1154235	65.17487975	0.620027129	0
Participant 1	Day_4	Mid	321.93	264.29	82.0954866	0.435101867	0.9032299	101.1532703	22.50256364	0.755687382	0
Participant 1	Day_4	Mid	1109.2	963.83	86.89415795	0.588594783	1.718186889	498.7544339	242.1661276	0.769467576	0
Participant 1	Day_4	Mid	1555.16	1159.34	74.54795648	0.454239876	1.188982937	436.803643	100.9905951	0.712516968	0
Participant 1	Day_4	Mid	69.07	39.56	57.27522803	0.329333543	0.683606809	11.91289977	10.58521836	0.783134713	0
Participant 1	Day_4	Mid	563.95	470.08	83.35490735	0.342620109	0.885713278	130.427236	28.11043213	0.6969716	0
Participant 1	Day_4	Mid	424.46	377.92	89.03548038	0.59886823	1.425499854	203.6664556	67.05204109	0.732949136	0
Participant 1	Day_4	Mid	177.36	161.76	91.20433018	0.993972002	1.585875663	146.9482318	121.4465331	0.764769564	0
Participant 1	Day_4	Mid	10.7	10.7	100	0.237690737	0.489089323	1.771847919	1.546854003	0	0
Participant 1	Day_4	Mid	146.98	93.32	63.49163151	0.469694877	1.054576988	28.1007721	9.596489415	1.936773533	0
Participant 1	Day_4	Mid	31.44	24.65	78.40330789	0.343226543	0.818233738	4.99986643	1.010316269	1.306848669	0
Participant 1	Day_4	Mid	18.82	18.82	100	0.254623385	0.587613961	3.780407044	3.921677113	0.624826595	0
Participant 1	Day_4	Mid	72.36	50.53	69.83139856	0.35456353	0.787636369	9.960965802	1.501660294	0.944757355	0
Participant 1	Day_4	Mid	148.56	133.88	90.11847065	0.359793835	0.925917231	22.07854229	0.63066123	0.852614502	0
Participant 1	Day_4	Mid	44.09	33.91	76.91086414	0.446931885	1.015736993	9.249888428	8.187927652	0.843879136	0
Participant 1	Day_4	Mid	82.76	62.82	75.9062349	0.458343375	1.177865666	13.53854317	2.620849781	0.894890622	0
Participant 1	Day_4	Mid	106.08	53.62	50.54675716	0.546060807	1.130789204	11.58793712	0.189251521	0.769912614	0
Participant 1	Day_4	Mid	32.2	23.1	71.73913043	0.34955843	1.02198433	4.760786319	0.296072355	0.827555134	0
Participant 1	Day_4	Mid	13.05	13.05	100	0.342018407	0.650929435	0.055898562	0.056610979	0	0
Participant 1	Day_4	Mid	17.22	17.22	100	0.598837973	1.092079474	7.107480772	8.30017138	0.970598734	0
Participant 1	Day_4	Mid	36.57	30.86	84.38610883	0.418910396	0.983102878	8.840252278	8.523428376	0.928709601	0
Participant 1	Day_4	Mid	22.09	22.09	100	0.540828626	1.108429149	6.983387281	6.089771743	1.028076344	0
Participant 1	Day_4	Mid	17.27	17.27	100	0.430393412	0.822129756	1.47103708	5.240571379	0.736611176	0
Participant 1	Day_4	Mid	53.91	43.55	80.78278613	0.371897795	1.037443553	11.37659773	5.677857773	0.803935655	0
Participant 1	Day_4	Mid	125.74	76.37	60.73644027	0.426845976	0.918730147	12.19994778	2.845897075	0.896799876	0
Participant 1	Day_4	Mid	43.84	43.84	100	0.291618991	0.809029284	5.817886622	0.099600626	1.024914161	0
Participant 1	Day_4	Mid	69.72	42.35	60.74297189	0.332682492	0.693359733	7.664550359	1.377012355	0.807944308	0
Participant 1	Day_4	Mid	15.56	15.56	100	0.332675724	0.567106339	3.527616304	2.845598537	1.029423956	0
Participant 1	Day_4	Mid	86.81	61.44	70.77525631	0.355185135	0.818214294	2.292656785	10.55386645	0.936079801	0
Participant 1	Day_4	Mid	44.02	40.51	92.02635166	0.506374764	1.14469122	10.4469356	10.59656995	1.08134233	0
Participant 1	Day_4	Mid	133.95	92.7	69.20492721	0.345451646	0.698165205	5.848739647	3.989296818	0.718794434	0
Participant 1	Day_4	Mid	10.92	10.92	100	0.334903472	0.631553323	1.934927105	2.335144306	0.527153511	0
Participant 1	Day_4	Mid	87.81	40.52	46.14508598	0.344617132	0.793090342	2.146925776	2.069067568	0	0
Participant 1	Day_4	Mid	12.85	12.85	100	0.39271559	0.621933824	4.789451329	4.768272347	0.54338447	0
Participant 1	Day_4	Mid	126.51	60.09	47.49822148	0.27980865	0.891687516	0.253310386	1.646021609	0.87224204	0
Participant 1	Day_4	Mid	43.62	37.15	85.16735442	0.253057398	0.527641202	0.051684455	1.407036136	0	0
Participant 1	Day_4	Mid	97.62	68.32	69.98565868	0.324670913	0.754158055	6.353359755	6.298575177	0.875016204	0
Participant 1	Day_4	Mid	44.67	30.88	69.12916946	0.456175876	0.708778763	0.017839053	0.14008651	0.625445244	0
Participant 1	Day_4	Mid	70.25	67.13	95.55871886	0.418008281	0.978068573	16.35247827	10.60953621	1.064973445	0
Participant 1	Day_4	Mid	48.37	45.06	93.15691544	0.720925002	1.224098373	24.05725349	0.327921525	0.770460278	0
Participant 1	Day_4	Mid	22.69	22.69	100	0.549684952	0.949661357	10.23783556	10.97174135	0.810861281	0
Participant 1	Day_4	Mid	13.26	13.26	100	0.811956414	1.239475398	9.868749635	9.873379697	0.779538894	0
Participant 1	Day_4	Mid	241.72	113.16	46.81449611	0.408820744	1.065309751	22.45877327	10.42474038	0.996177591	0
Participant 1	Day_4	Mid	4.97	4.97	100	0.237405307	0.386751372	0.39722924	0.548074517	0	0
Participant 1	Day_4	Mid	6.78	6.78	100	0.417426712	0.732948955	2.009887456	1.878805949	1.2946031	0
Participant 1	Day_4	Mid	75.55	32.86	43.49437459	0.639533738	1.19992674	15.55732774	1.233352145	1.51605484	0
Participant 1	Day_5	Mid	74.4	39.21	52.7016129	0.398195858	0.665415604	13.51935507	0.089641774	0.784505716	0
Participant 1	Day_5	Mid	8.23	8.23	100	0.292504505	0.512904623	1.671787322	1.666139793	0.804977521	0
Participant 1	Day_5	Mid	59.53	54.88	92.18881236	0.31149901	0.678909684	4.289802923	9.82813341	0.710349689	0
Participant 1	Day_5	Mid	45.33	45.33	100	0.438986506	0.852690655	10.6384717	7.089802695	1.127024815	0
Participant 1	Day_5	Mid	47.07	34.41	73.10388783	0.289138749	0.712208308	1.041647275	2.191821814	0	0
Participant 1	Day_5	Mid	9.1	9.1	100	0.310210042	0.578552949	1.63254334	1.894921374	1.096915315	0
Participant 1	Day_5	Mid	22.1	22.1	100	0.51034414	0.97160928	9.990778494	4.084768373	0.792849645	0
Participant 1	Day_5	Mid	59.56	34.32	57.62256548	0.317450999	0.622466093	5.269093166	7.08706476	0.89496318	0
Participant 1	Day_5	Mid	134.33	57.5	42.80503238	0.385741671	0.823032222	11.73753975	0.305868668	0.58085512	0
Participant 1	Day_5	Mid	185.86	112.28	60.41106209	0.380235308	0.926452327	27.77136445	7.420709447	0.928900771	0
Participant 1	Day_5	Mid	12.83	12.83	100	0.442057625	0.706553505	4.957960994	4.923769915	0.560347846	0
Participant 1	Day_5	Mid	32.41	22.02	67.94199321	0.473859376	0.836098134	7.28014143	0.704899051	0.696767028	0
Participant 1	Day_5	Mid	7.37	7.37	100	0.409474883	0.802639392	2.010886714	2.028745695	1.199701591	0
Participant 1	Day_5	Mid	12.3	12.3	100	0.544901153	0.86682426	6.527500375	5.757969775	0.591769848	0
Participant 1	Day_5	Mid	203.95	154.38	75.69502329	0.276520676	0.67405934	21.7711921	8.413265226	0.956370572	0
Participant 1	Day_5	Mid	9.63	9.63	100	0.302888249	0.551349541	2.616804765	2.221884408	0.590937792	0
Participant 1	Day_5	Mid	15.16	15.16	100	0.456777075	0.782053628	6.122491731	5.558511496	0.875047074	0
Participant 1	Day_5	Mid	74.42	46.9	63.02069336	0.464085931	1.101197491	14.44273988	0.221081345	1.243244593	0
Participant 1	Day_5	Mid	174.63	120.88	69.22063792	0.384557374	1.115555809	16.76818362	0.221738099	0.982998033	0
Participant 1	Day_5	Mid	47.16	42.63	90.39440204	0.469810883	1.045061986	8.178055314	8.145047234	1.085484291	0
Participant 1	Day_5	Mid	45.95	40.94	89.0968444	0.456843271	0.962596231	11.31450074	10.28919203	1.097581124	0
Participant 1	Day_5	Mid	123.53	74.4	60.22828463	0.52846946	1.126812452	22.65439108	2.690816627	0.951167584	0
Participant 1	Day_5	Mid	23.68	23.68	100	0.495857527	1.035011114	10.28414571	0.654940639	1.244098999	0
Participant 1	Day_5	Mid	84.1	70.79	84.17360285	0.423755222	0.900460032	17.96340294	7.540309826	0.988968148	0
Participant 1	Day_5	Mid	23.55	23.55	100	0.539902077	1.166888461	5.038420647	8.500770019	1.020825907	0
Participant 1	Day_5	Mid	11.1	11.1	100	0.368718922	0.717501225	0.140335211	0.21493893	0	0
Participant 1	Day_5	Mid	15.66	15.66	100	0.245285943	0.473320456	1.515668795	1.321761183	1.023888165	0
Participant 1	Day_5	Mid	127.35	77.68	60.99725167	0.381877943	0.845992995	13.50222618	5.792185795	1.076007988	0
Participant 1	Day_5	Mid	12.69	12.69	100	0.411200426	0.753985195	4.75718267	0.175704429	1.869908004	0
Participant 1	Day_5	Mid	45.29	29	64.0317951	0.348801761	0.810937962	7.05740286	6.182774947	0.760804843	0
Participant 1	Day_5	Mid	116.64	84.91	72.79663923	0.31927719	0.95493367	12.40237294	4.796317314	1.090674029	0
Participant 1	Day_5	Mid	19.29	19.29	100	0.35612635	0.657318132	6.685548448	5.840696008	0.737609696	0
Participant 1	Day_5	Mid	19.06	19.06	100	0.373859621	0.74006227	0.053620747	0.093744681	0	0
Participant 1	Day_5	Mid	11.25	11.25	100	0.576024404	1.027017325	4.552649131	4.684243581	0.630778123	0
Participant 1	Day_5	Mid	10.34	10.34	100	0.648010487	0.944921186	5.599121059	5.408081247	0	0
Participant 1	Day_5	Mid	140.71	56.5	40.15350721	0.467612502	1.155337728	7.562875934	8.027828933	0.908634024	0
Participant 1	Day_5	Mid	113.55	70.42	62.01673272	0.584636248	1.205157592	23.23835848	10.10534336	1.196223803	0
Participant 1	Day_5	Mid	62.28	54.11	86.88182402	0.493038772	1.183571024	15.0340581	2.140974597	1.28607506	0
Participant 1	Day_5	Mid	23.71	23.71	100	0.522160988	0.944124536	10.7926503	2.468347574	1.209959123	0
Participant 1	Day_5	Mid	334.42	207.55	62.06267568	0.390152626	1.077610364	28.17138665	1.66806657	0.79037021	0
Participant 1	Day_5	Mid	21.73	21.73	100	0.287287839	0.640886358	0.1640141	0.287922259	0	0
Participant 1	Day_5	Mid	11.02	11.02	100	0.302983408	0.660540743	1.922472731	2.379848263	1.486438612	0
Participant 1	Day_5	Mid	16.42	16.42	100	0.413097232	0.789091877	2.120926261	1.460993703	0	0
Participant 1	Day_5	Mid	563.86	379.67	67.33409002	0.607602588	2.190789387	167.277748	5.874031762	2.191377812	1
Participant 1	Day_5	Mid	86.33	53.88	62.41167613	0.388205099	0.885579147	15.23022541	2.249452187	1.18381124	0
Participant 1	Day_5	Mid	280.03	194.24	69.36399671	0.382606271	1.603942989	41.62761809	12.15506498	0.994993473	0
Participant 1	Day_5	Mid	92.6	69.75	75.32397408	0.436223516	1.46851862	20.11898709	16.25965439	1.4665159	0
Participant 1	Day_5	Mid	51.13	31.55	61.70545668	0.319637847	0.707690736	2.986257061	0.444358055	0.774147642	0
Participant 1	Day_5	Mid	182	128.39	70.54395604	0.503379397	1.437947385	51.85771644	21.13856665	1.204965973	0
Participant 1	Day_5	Mid	38.87	35.65	91.71597633	0.376583017	1.160958866	6.624527417	0.398474383	1.070600744	0
Participant 1	Day_5	Mid	178.9	151.34	84.59474567	0.333167301	1.002527717	26.65793088	4.626410495	0.96327222	0
Participant 1	Day_5	Mid	208.46	168.28	80.72531901	0.35171822	0.856697261	40.54675688	3.420658869	1.115799498	0
Participant 1	Day_5	Mid	41.94	41.94	100	0.326592747	0.586949552	12.81704821	0.337513161	1.131615351	0
Participant 1	Day_5	Mid	61.95	33.3	53.75302663	0.225424923	0.404546076	5.621104715	1.266323333	0.883163999	0
Participant 1	Day_5	Mid	15.53	15.53	100	0.224465715	0.478195949	2.601660492	0.896851806	0.795538712	0
Participant 1	Day_5	Mid	17.56	17.56	100	0.159797207	0.242907027	2.708400911	0.339871943	0	0
Participant 1	Day_5	Mid	72.53	58.33	80.42189439	0.196513168	0.46019583	6.533764797	0.871013609	1.123964745	0
Participant 1	Day_5	Mid	122.98	87.75	71.35306554	0.265136934	0.617194413	15.58240153	5.284649852	1.019588313	0
Participant 1	Day_5	Mid	121.96	98.33	80.62479501	0.218283095	0.588397067	10.8476655	0.899196892	1.167197366	0
Participant 1	Day_5	Mid	246.06	199.67	81.14687475	0.287833732	0.784515983	33.92055191	4.739378623	0.998919875	0
Participant 1	Day_5	Mid	165.82	127.76	77.0474008	0.323553558	0.954858514	26.53753485	7.312599455	0.932685376	0
Participant 1	Day_5	Mid	93.21	83.18	89.239352	0.451728239	1.310869193	30.35546639	14.67722191	0.802623337	0
Participant 1	Day_5	Mid	124.03	124.03	100	0.52744057	1.36002305	45.59302176	12.43925245	1.164009694	0
Participant 1	Day_5	Mid	230.86	175.74	76.12405787	0.280803717	0.81742396	33.0840294	5.080684925	1.040261955	0
Participant 1	Day_5	Mid	124.83	85.86	68.7815429	0.504365173	1.078097743	38.05610505	17.58722501	0.937915603	0
Participant 1	Day_5	Mid	5.9	5.9	100	0.552702238	0.799356806	2.806231901	2.39638673	0.913520126	0
Participant 1	Day_5	Mid	14.25	14.25	100	0.316364182	0.519259483	3.026881712	3.420855681	1.202734451	0
Participant 1	Day_5	Mid	43.3	24.51	56.60508083	0.715573347	1.159381004	15.90929465	0.608547753	1.158051446	0
Participant 1	Day_5	Mid	24.05	20.93	87.02702703	0.248007529	0.502337357	0.569679341	0.10979804	0	0
Participant 1	Day_5	Mid	6.25	6.25	100	0.357198043	0.616423417	1.816783829	1.733404766	1.53637002	0
Participant 1	Day_5	Mid	61.12	45.52	74.47643979	0.250212423	0.821274031	2.24906014	2.273683333	0	0
Participant 1	Day_5	Mid	8.13	8.13	100	0.270355628	0.514216337	1.940609534	1.621075647	0.810190851	0
Participant 1	Day_5	Mid	11.59	11.59	100	0.235885317	0.458588905	1.448506168	1.604300285	1.179662163	0
Participant 1	Day_5	Mid	10.51	10.51	100	0.351036378	0.630967593	2.915301252	2.855080667	0.883100022	0
Participant 1	Day_5	Mid	221.39	161.5	72.94819098	0.429505019	1.578801679	45.77508738	23.03497281	0.909734561	0
Participant 1	Day_5	Mid	67.33	59.48	88.34100698	0.764967507	1.75922859	42.67459815	23.91951061	1.966852308	0
Participant 1	Day_5	Mid	55.8	29.04	52.04301075	0.762113461	1.322230609	16.01331826	15.7784809	0.575036159	0
Participant 1	Day_5	Mid	22.99	22.99	100	0.51221323	1.159630861	4.767265407	8.269200061	1.661233954	0
Participant 1	Day_5	Mid	87.76	36.76	41.88696445	0.372628064	1.052228451	8.657667762	8.220006694	1.070664145	0
Participant 1	Day_5	Mid	5.54	5.54	100	0.332355482	0.642447359	1.668025057	1.570358866	1.264454093	0
Participant 1	Day_5	Mid	79.33	37.79	47.63645531	0.53312045	0.979540566	14.25810675	0.553196674	0.943491923	0
Participant 1	Day_5	Mid	15.1	15.1	100	0.19504473	0.390869027	2.210567927	0.618977129	1.747492386	0
Participant 1	Day_5	Mid	16.26	16.26	100	0.145782321	0.26187303	0.298187072	0.199875587	0	0
Participant 1	Day_5	Mid	11.33	11.33	100	0.175191038	0.410192007	0.94867848	0.343189806	0	0
Participant 1	Day_5	Mid	94.89	94.89	100	0.774464573	1.404322115	61.02708245	24.58497447	1.358990978	0
Participant 1	Day_5	Mid	172.69	132	76.43754705	0.333906063	0.912483965	17.85167682	13.96307022	2.367995841	0
Participant 1	Day_5	Mid	10.25	10.25	100	0.293330512	0.568727297	1.92484191	1.709868277	0	0
Participant 1	Day_5	Mid	127.19	92.5	72.72584323	0.430534339	0.951446877	19.78524937	1.893388317	1.146508947	0
Participant 1	Day_5	Mid	12.23	12.23	100	0.483798926	0.773658289	4.162979167	4.805708806	1.3286628	0
Participant 1	Day_5	Mid	17.34	17.34	100	0.406504498	0.792452474	5.48568825	5.830355858	1.118285681	0
Participant 1	Day_5	Mid	22.9	22.9	100	0.490449489	1.198288999	5.811970348	8.172549223	0.985068451	0
Participant 1	Day_5	Mid	378.02	232.51	61.50732765	0.413607489	1.071402062	48.30867502	7.030507179	1.214382512	0
Participant 1	Day_6	Mid	7.32	7.32	100	0.298183895	0.438461783	1.670257606	1.473966963	0.555639209	0
Participant 1	Day_6	Mid	112.89	65.13	57.69332979	0.414791364	1.162241243	7.328919532	1.543034909	1.10206514	0
Participant 1	Day_6	Mid	6.26	6.26	100	0.370959636	0.585369759	1.946661907	1.733524193	1.465297106	0
Participant 1	Day_6	Mid	23.72	23.72	100	0.442995447	0.870002113	6.298168558	8.196081976	0.86832723	0
Participant 1	Day_6	Mid	126.93	59.32	46.73442055	0.471386836	1.070262326	13.36198386	4.120017846	0.934233172	0
Participant 1	Day_6	Mid	79.61	75.79	95.20160784	0.425417767	0.943238046	26.03136983	5.924218654	0.898998566	0
Participant 1	Day_6	Mid	48.74	41.97	86.10997128	0.266518641	0.589312587	10.10232838	2.529146819	0.670461036	0
Participant 1	Day_6	Mid	69.62	30.42	43.69434071	0.237171515	0.477593374	2.587074639	2.406929985	1.19398083	0
Participant 1	Day_6	Mid	44.98	31.55	70.14228546	0.441232376	1.030840613	11.92328109	8.513223079	0.985384737	0
Participant 1	Day_6	Mid	17.05	17.05	100	0.531635924	0.892261318	8.643432592	7.330701309	1.140616325	0
Participant 1	Day_6	Mid	26.31	26.31	100	0.477463519	1.065614577	9.666788209	8.137792058	0.756668316	0
Participant 1	Day_6	Mid	33.15	33.15	100	0.439623597	0.815431371	9.250835353	8.291873323	1.038668991	0
Participant 1	Day_6	Mid	68.67	57.66	83.96679773	0.377022235	1.057303245	15.36357687	8.161021048	1.147306274	0
Participant 1	Day_6	Mid	68.26	53.41	78.2449458	0.375392897	0.965125545	6.286708811	7.289289063	0	0
Participant 1	Day_6	Mid	105.15	66.95	63.67094627	0.521499274	1.110769265	28.72957555	19.35141784	2.015471572	0
Participant 1	Day_6	Mid	81.57	81.57	100	0.469508681	1.164127267	34.06657646	22.37069793	1.769209084	0
Participant 1	Day_6	Mid	41.67	33.49	80.36957043	0.414924335	0.731057944	11.81227112	0.692972156	1.0249138	0
Participant 1	Day_6	Mid	204.94	150.93	73.64594515	0.318075969	1.156126012	35.52002391	21.21880319	1.037157916	0
Participant 1	Day_6	Mid	555.45	309.33	55.6899811	0.334564508	1.032441583	68.17100438	21.38401412	1.25940692	0
Participant 1	Day_6	Mid	19.23	19.23	100	0.531293076	0.783532942	8.485111069	6.944129967	0.898667521	0
Participant 1	Day_6	Mid	25.1	25.1	100	0.560034622	1.111448359	9.605269061	0.099225805	1.392456468	0
Participant 1	Day_6	Mid	11.91	11.91	100	0.426860615	0.74606654	3.604249195	2.762379826	0.920690163	0
Participant 1	Day_6	Mid	42.91	28.28	65.90538336	0.434976872	0.978376477	5.611943714	8.299481553	0.898851333	0
Participant 1	Day_6	Mid	41.74	26.27	62.93723047	0.497101267	0.807245564	8.918050447	0.637392963	0.967399699	0
Participant 1	Day_6	Mid	45.28	45.28	100	0.635221592	1.136300403	20.00546988	0.621635676	1.448262294	0
Participant 1	Day_6	Mid	72.32	57.66	79.7289823	0.362305953	0.980724153	13.24170554	0.226833099	0.955534429	0
Participant 1	Day_6	Mid	26.02	26.02	100	0.492142311	0.943343048	9.933573214	8.512129903	1.190018757	0
Participant 1	Day_6	Mid	61.42	61.42	100	0.47292624	0.944013358	16.4652665	4.09083351	1.076149605	0
Participant 1	Day_6	Mid	270.22	154.21	57.06831471	0.431666921	0.895514285	43.34390467	7.150508919	0.891917356	0
Participant 1	Day_6	Mid	48.26	34.99	72.50310816	0.430430992	0.891662764	13.11247007	0.224529077	0.821346842	0
Participant 1	Day_6	Mid	54.14	51.07	94.32951607	0.558562443	1.067178199	21.26220072	0.419338603	1.334344911	0
Participant 1	Day_6	Mid	22.79	22.79	100	0.569128444	1.043148934	11.49985043	6.095236485	0.916543443	0
Participant 1	Day_6	Mid	22.51	22.51	100	0.434765585	0.883888223	1.483000201	5.933103965	0.943728308	0
Participant 1	Day_6	Mid	29.51	19.61	66.45205015	0.433885785	0.904344385	4.670946813	0.423801198	1.08227148	0
Participant 1	Day_6	Mid	31.84	14.46	45.41457286	0.364978577	0.769273176	4.46713012	3.746861448	1.145663431	0
Participant 1	Day_6	Mid	200.55	148.9	74.24582398	0.386026177	1.035033112	29.69228854	7.762584814	1.155601714	0
Participant 1	Day_6	Mid	152.09	64.51	42.41567493	0.261621787	0.533480971	4.283332386	4.030167443	0.877050676	0
Participant 1	Day_6	Mid	36.85	36.85	100	0.386669137	0.882108082	5.634113323	0.752660822	0.770247961	0
Participant 1	Day_6	Mid	7.1	7.1	100	0.302650553	0.438446009	1.984956791	1.943266693	0.703608156	0
Participant 1	Day_6	Mid	58.14	38.88	66.87306502	0.253063436	0.733361854	6.25637675	1.321767222	0.971412362	0
Participant 1	Day_6	Mid	133.24	98.3	73.77664365	0.291741076	0.822434399	14.62725426	1.332126888	0.729672342	0
Participant 1	Day_6	Mid	60.18	50.1	83.25024925	0.453318616	1.015020369	14.08666408	3.071140588	1.139013394	0
Participant 1	Day_6	Mid	30.49	30.49	100	0.471691036	0.954807847	9.096634	8.297500715	0.962467217	0
Participant 1	Day_6	Mid	6.1	6.1	100	0.341965502	0.580528359	1.740844912	1.687499021	0.834553673	0
Participant 1	Day_6	Mid	244.29	132.41	54.20197306	0.471878623	1.06775835	29.42922612	4.064571745	0.841889427	0
Participant 1	Day_6	Mid	155.15	82.05	52.88430551	0.281652695	0.760315595	13.90657314	7.72342979	0.976690661	0
Participant 1	Day_6	Mid	51.95	33.05	63.61886429	0.257984501	0.634266893	1.901500109	0.05626726	0.863651827	0
Participant 1	Day_6	Mid	213.07	116.13	54.50321491	0.453267534	0.979966373	36.72981782	0.904976331	0.945681539	0
Participant 1	Day_6	Mid	12.86	12.86	100	0.48193907	0.995455765	5.441088449	0.243256278	1.08611328	0
Participant 1	Day_6	Mid	95.7	59.55	62.22570533	0.374088461	0.913775349	14.37278485	0.029542949	1.058584761	0
Participant 1	Day_6	Mid	19.99	15.23	76.18809405	0.389562019	0.806606368	4.538837834	2.140104511	1.145363073	0
Participant 1	Day_6	Mid	70.94	39.33	55.44121793	0.533453273	1.090259548	17.6243873	5.648189359	1.182200799	0
Participant 1	Day_6	Mid	237.26	85.33	35.96476439	0.447340979	1.210096138	23.3993317	5.736808985	0.747698705	0
Participant 1	Day_6	Mid	173.98	84.29	48.44809748	0.435128871	0.962996216	26.31716656	5.790770895	0.706017835	0
Participant 1	Day_6	Mid	130.12	66.06	50.76852136	0.384723372	1.122796036	16.27429767	0.402021884	0.626263587	0
Participant 1	Day_6	Mid	49.43	49.43	100	0.452321931	1.075049148	17.64279261	5.876825902	0.865397443	0
Participant 1	Day_6	Mid	183.22	123.56	67.43805261	0.361191581	0.710035814	31.97154296	5.046710091	0.826890393	0
Participant 1	Day_6	Mid	22.75	22.75	100	0.256894162	0.569365802	3.048332275	2.40442237	0.981890247	0
Participant 1	Day_6	Mid	54.6	48.39	88.62637363	0.356102805	0.72707383	11.92583249	6.304600114	0.997255017	0
Participant 1	Day_6	Mid	38.13	29.45	77.23577236	0.524416162	0.975456182	12.86153089	0.378936951	0.855187874	0
Participant 1	Day_6	Mid	9.52	9.52	100	0.286067668	0.4833379	2.202451708	1.884607302	1.226093576	0
Participant 1	Day_6	Mid	9.62	9.62	100	0.270962681	0.472730674	2.085461545	1.865946408	1.206795271	0
Participant 1	Day_6	Mid	9.49	9.49	100	0.393510677	0.665316197	2.962737675	2.7809013	0	0
Participant 1	Day_6	Mid	137.76	74.95	54.4062137	0.339218607	1.038648893	11.79870947	5.703580328	0.841552609	0
Participant 1	Day_6	Mid	48.63	33.44	68.76413736	0.360822714	0.756770513	9.729655093	5.087018195	0.836644773	0
Participant 1	Day_6	Mid	25.89	25.89	100	0.428075063	0.861253343	7.050392412	5.128158709	1.058588534	0
Participant 1	Day_6	Mid	119.01	56.31	47.31535165	0.297074619	0.702079693	2.749653285	2.723995462	0.755813514	0
Participant 1	Day_6	Mid	89.36	50.92	56.98299015	0.412247547	0.825713876	13.62086875	4.612874455	0.940567017	0
Participant 1	Day_6	Mid	43.68	43.68	100	0.413954382	0.794378917	10.75697894	8.484001133	0.941574932	0
Participant 1	Day_6	Mid	109.65	85.69	78.14865481	0.352578311	0.733033894	16.17620758	8.064053621	1.156166037	0
Participant 1	Day_6	Mid	24.37	24.37	100	0.52989501	0.906977301	12.04656319	8.373548952	1.042949735	0
Participant 1	Day_6	Mid	141.56	75.53	53.35546765	0.357608429	0.852814015	15.86869867	8.467124957	0.821491035	0
Participant 1	Day_6	Mid	20.79	20.79	100	0.273767465	0.574183903	0.118488591	0.215225102	0	0
Participant 1	Day_6	Mid	8.17	8.17	100	0.281956766	0.544475061	2.031336947	1.850760963	0.966787005	0
Participant 1	Day_6	Mid	233.66	100.84	43.15672344	0.453066335	1.065350083	32.6062682	1.567633392	1.510279354	0
Participant 1	Day_6	Mid	66.86	31.03	46.41040981	0.400420948	0.678446017	10.51799076	2.585258321	0.988037905	0
Participant 1	Day_6	Mid	8.46	8.46	100	0.378361868	0.706593949	2.170525968	2.419774761	1.288360617	0
Participant 1	Day_7	Mid	112.5	48.68	43.27111111	0.360730902	0.891729944	6.996712014	6.01988915	0.762158827	0
Participant 1	Day_7	Mid	55.16	29.89	54.18781726	0.275364925	0.531584549	2.951499333	2.442295897	0	0
Participant 1	Day_7	Mid	15.6	15.6	100	0.378008059	0.645649925	4.429799431	4.481101511	0	0
Participant 1	Day_7	Mid	57.16	17.27	30.21343597	0.370029826	0.806571522	1.34307323	0.071254721	0	0
Participant 1	Day_7	Mid	14.95	14.95	100	0.440061081	0.846647035	5.954132011	4.859037756	0.963202523	0
Participant 1	Day_7	Mid	58.16	50.25	86.39958735	0.460965639	1.185788056	14.31583309	0.39929811	0.961108686	0
Participant 1	Day_7	Mid	19.01	19.01	100	0.563003801	1.127083511	9.096303813	8.242059183	0.817336963	0
Participant 1	Day_7	Mid	109.03	105.79	97.02834082	0.46546591	1.397790846	19.96	11.74764088	2.069850486	0
Participant 1	Day_7	Mid	186.73	135	72.29689927	0.792904075	1.630140309	93.86287873	76.95035172	0.830626674	0
Participant 1	Day_7	Mid	160.95	140.37	87.21342032	1.121222922	2.21665805	145.3268393	41.40279266	0.9083089	0
Participant 1	Day_7	Mid	92.28	69.6	75.42262679	0.377122614	0.887516976	17.91146975	0.879616086	1.31563637	0
Participant 1	Day_7	Mid	278.99	244.56	87.65905588	0.834248264	1.618029333	161.8581252	29.36418581	0.846734884	0
Participant 1	Day_7	Mid	52.24	52.24	100	0.991298328	1.472034226	48.65468611	0.266021755	1.090561131	0
Participant 1	Day_7	Mid	119.05	82.24	69.0802184	0.958094991	1.535357642	68.30967353	65.10926083	0.730542998	0
Participant 1	Day_7	Mid	177.49	113.7	64.05994704	0.73619247	1.580728043	72.5533898	65.01074518	0.698817571	0
Participant 1	Day_7	Mid	90.79	90.79	100	0.967124328	1.732565714	82.20929079	29.63612973	0.956810622	0
Participant 1	Day_7	Mid	180.16	164.22	91.15230906	0.831136529	1.62066712	123.9255632	29.42206008	0.878645795	0
Participant 1	Day_7	Mid	139.33	134.69	96.66977679	0.967955942	1.73318314	109.3439236	26.83598657	0.893865418	0
Participant 1	Day_7	Mid	100.16	96.28	96.12619808	1.042802012	1.782598948	86.42409753	26.20293705	0.810828135	0
Participant 1	Day_7	Mid	69.35	69.35	100	0.862955813	1.346288285	57.68246139	20.0938701	1.018216	0
Participant 1	Day_7	Mid	105.88	91.42	86.34302985	0.658265224	1.128598505	52.61248688	20.64276309	0.868863544	0
Participant 1	Day_7	Mid	67.69	61.1	90.26444083	0.817056102	1.318369976	44.64756979	0.909949065	0.798576942	0
Participant 1	Day_7	Mid	93.36	76.64	82.09083119	0.707926386	1.217954976	42.70953716	0.594912898	0.788708694	0
Participant 1	Day_7	Mid	227.21	227.21	100	1.12412827	1.882689101	238.7333066	30.05238809	0.87397855	0
Participant 1	Day_7	Mid	76.76	76.76	100	1.08867816	1.844598458	79.901314	29.44598375	0.863770527	0
Participant 1	Day_7	Mid	9.86	9.86	100	0.466389253	0.844636877	1.980299518	1.601639833	0.930636243	0
Participant 1	Day_7	Mid	234.37	131.28	56.01399497	0.80681311	1.611629483	85.29332768	17.65319907	0.961188299	0
Participant 1	Day_7	Mid	40.44	40.44	100	1.052608183	1.551301593	36.64129631	18.09601465	1.055815265	0
Participant 1	Day_7	Mid	9.3	9.3	100	0.4922248	0.780167828	1.877676874	1.664762527	0.824031046	0
Participant 1	Day_7	Mid	690.36	658.17	95.33721537	0.983376551	1.887019645	581.5350473	2.955597948	0.784035896	0
Participant 1	Day_7	Mid	119.96	52.86	44.06468823	0.569056461	1.317527687	21.56261828	14.74913574	0.793990482	0
Participant 1	Day_7	Mid	415	328.69	79.20240964	0.709811393	1.624733298	198.1811273	76.535042	0.843454131	0
Participant 1	Day_7	Mid	130.67	83.37	63.80194383	0.442528988	1.108157931	21.85991026	13.51040324	2.642209178	0
Participant 1	Day_7	Mid	15.47	15.47	100	0.503190614	0.950443149	3.965884936	4.957980266	1.263801237	0
Participant 1	Day_7	Mid	10.29	10.29	100	0.721754289	0.970082171	6.25824381	5.776828542	0.627474876	0
Participant 1	Day_7	Mid	215.37	134.78	62.58067512	0.422494464	1.013969257	28.65051229	1.53329187	0.80280312	0
Participant 1	Day_7	Mid	39.59	28.82	72.79616065	0.352827791	0.693254394	7.548189352	3.917613567	1.005960908	0
Participant 1	Day_7	Mid	56.67	22.43	39.5800247	0.499826911	0.946458193	8.045952759	4.977474758	1.327154892	0
Participant 1	Day_7	Mid	72.92	40.48	55.51289084	0.400770874	0.823211639	5.382837988	4.860479732	0.550285516	0
Participant 1	Day_7	Mid	22.01	22.01	100	0.40830264	0.736585738	7.881088303	7.890861229	0.716709365	0
Participant 1	Day_7	Mid	87.09	60.87	69.89321392	0.348620631	0.798854309	2.079797158	8.748127946	1.375759366	0
Participant 1	Day_7	Mid	114.34	71.96	62.93510582	0.514664669	1.098576137	20.36832908	10.30512255	0.910303214	0
Participant 1	Day_7	Mid	77.32	30.03	38.83859286	0.502576556	1.171504022	9.040549942	7.580182519	0.63947525	0
Participant 1	Day_7	Mid	96.97	74.59	76.92069712	0.464947305	1.111791964	27.23178947	0.500796164	1.101893247	0
Participant 1	Day_7	Mid	6.56	6.56	100	0.347935388	0.630706897	1.964957366	1.755180891	1.30250132	0
Participant 1	Day_7	Mid	135.77	96.22	70.86985343	0.336333673	1.053430217	14.44740483	8.102021503	0.81379457	0
Participant 1	Day_7	Mid	13.58	13.58	100	0.47816165	0.747038038	0.426579847	3.186617235	0	0
Participant 1	Day_7	Mid	119.91	63.85	53.24826954	0.462919127	1.240200069	16.28840955	2.526287792	0.995850622	0
Participant 1	Day_7	Mid	161.06	84.49	52.45871104	0.465802082	1.145414339	19.87336305	8.045704643	0.762427304	0
Participant 1	Day_7	Mid	76.85	55.22	71.85426155	0.489634101	1.447795276	15.80071841	11.91752115	0.854173958	0
Participant 1	Day_7	Mid	514.82	421.24	81.82277301	0.366825937	1.092057039	93.40197381	9.759176187	0.895123714	0
Participant 1	Day_7	Mid	34.14	34.14	100	0.251902348	0.602063379	1.920026318	1.672260222	0.842915285	0
Participant 1	Day_7	Mid	76.59	70.96	92.64917091	0.237258106	0.49561831	2.461201964	1.315515864	0	0
Participant 1	Day_7	Mid	125.04	89.47	71.55310301	0.250026275	0.731087477	10.93194354	2.222792071	0.866566293	0
Participant 1	Day_7	Mid	88.37	55.11	62.3627928	0.307915876	0.681130505	9.346480415	7.12894165	0.729481134	0
Participant 1	Day_7	Mid	96.1	68.66	71.44640999	0.296296008	0.775302037	14.86296632	4.714101742	0.793498173	0
Participant 1	Day_7	Mid	611.68	426.18	69.67368559	0.298873337	0.966452296	73.03256818	9.038459092	0.835564355	0
Participant 1	Day_7	Mid	17.27	17.27	100	0.394524239	0.824290445	6.093868975	5.561019245	1.04276885	0
Participant 1	Day_7	Mid	17.14	17.14	100	0.51815913	0.865407917	8.418205378	4.899336738	0.73091668	0
Participant 1	Day_7	Mid	174.9	138.73	79.31961121	0.252496702	0.590904539	17.74418165	1.446725388	0.923271983	0
Participant 1	Day_7	Mid	8.14	8.14	100	0.316665905	0.645097261	1.936792084	1.917751579	0	0
Participant 1	Day_7	Mid	60.43	60.43	100	0.419360436	1.164613467	17.74562034	12.20942442	2.167038702	0
Participant 1	Day_7	Mid	10.56	10.56	100	0.703237189	1.088311688	6.234319978	5.795539261	0.528646168	0
Participant 1	Day_7	Mid	148.66	91.59	61.61038612	0.429075299	0.944630047	27.35507734	0.620064402	1.028321557	0
Participant 1	Day_7	Mid	113.67	74.08	65.17110935	0.322047395	0.815059764	15.29779362	5.448351651	0.926595716	0
Participant 1	Day_7	Mid	52.86	43.51	82.31176693	0.305670078	0.708626448	4.475404065	0.151916981	1.03003961	0
Participant 1	Day_7	Mid	37.52	27.52	73.34754797	0.465168375	1.007314468	10.67489607	2.589086371	0.608392453	0
Participant 1	Day_7	Mid	33.15	27.54	83.07692308	0.383120941	0.812828275	6.689127718	3.193397082	0.926034293	0
Participant 1	Day_7	Mid	263.7	156.08	59.18847175	0.301918782	0.896101574	22.97518206	2.5641137	0.884254722	0
Participant 1	Day_7	Mid	211.42	128.2	60.63759342	0.354264944	0.781119745	26.3364018	3.652521978	0.972879857	0
Participant 1	Day_7	Mid	17.45	17.45	100	0.342439752	0.727729216	0.873499623	0.474951031	0	0
Participant 1	Day_7	Mid	10.72	10.72	100	0.282768028	0.653541467	1.363938461	2.474245468	1.226088439	0
Participant 1	Day_7	Mid	54.9	50.27	91.56648452	0.325773385	0.88222454	12.03354623	6.215717547	1.017954476	0
Participant 1	Day_7	Mid	37.17	33.87	91.12187248	0.619577021	1.176846616	12.99458464	3.255013871	1.112282373	0
Participant 1	Day_7	Mid	449.24	225.2	50.12910694	0.475579595	1.233684051	55.21229966	3.497088332	0.988987556	0
Participant 1	Day_7	Mid	12.48	12.48	100	0.257715078	0.531665709	2.59986321	1.967617667	0	0
Participant 1	Day_7	Mid	44.93	29.78	66.28088137	0.257896318	0.567435288	5.965091259	1.315848249	0.762940053	0
Participant 1	Day_7	Mid	9.65	9.65	100	0.519724567	1.074506463	4.197942054	3.90200561	0	0
Participant 1	Day_7	Mid	63.03	53.05	84.16627003	0.440943201	1.013985201	13.91556733	0.114601236	0.860901687	0
Participant 1	Day_7	Mid	30.73	30.73	100	0.542289825	1.026460163	11.56620496	0.190057028	0.611424488	0
Participant 1	Day_7	Mid	328.93	242.49	73.72085246	0.39712642	1.10933561	67.34085875	8.049141746	0.880978705	0
Participant 1	Day_7	Mid	78.53	57.94	73.78072074	0.415579245	1.017957173	10.59763202	8.123120298	1.126896124	0
Participant 1	Day_7	Mid	8.25	8.25	100	0.332184597	0.583138385	2.353792808	1.988380786	1.352519395	0
Participant 1	Day_7	Mid	121.49	60.48	49.78187505	0.488145954	1.06890954	18.96049012	2.613817467	1.169301621	0
Participant 2	Day_1	Mid	23.47	23.47	100	0.358189991	0.647703799	5.84414104	4.485542356	0.950733741	0
Participant 2	Day_1	Mid	138.02	120.67	87.42935806	0.301754727	0.827807166	20.44459271	11.18063855	0.731361897	0
Participant 2	Day_1	Mid	43.74	43.74	100	0.455027358	0.861249818	15.14507119	6.007500837	3.08039672	0
Participant 2	Day_1	Mid	242.59	191.93	79.11702873	0.859748846	1.268722308	153.1892521	103.8929588	0.832566883	0
Participant 2	Day_1	Mid	12.36	12.36	100	0.367475073	0.722568171	4.189566177	4.07567021	0	0
Participant 2	Day_1	Mid	70.24	44.57	63.45387244	0.692537147	1.449320389	26.40961022	22.90302581	0.570464093	0
Participant 2	Day_1	Mid	23.81	23.81	100	0.541529563	1.095356127	11.44640692	9.896599277	0	0
Participant 2	Day_1	Mid	15.93	15.93	100	0.489769876	1.064534051	3.240784723	4.023265803	3.324138935	0
Participant 2	Day_1	Mid	9.81	9.81	100	0.473992585	0.992356281	3.753740922	3.75278078	3.732601007	0
Participant 2	Day_1	Mid	55.45	47.74	86.09558161	0.484148604	0.919146121	21.40299503	17.78902581	0.92431906	0
Participant 2	Day_1	Mid	20.58	20.58	100	0.479474712	0.715291365	8.121618577	6.819600721	0.908345441	0
Participant 2	Day_1	Mid	33.73	33.73	100	0.295588759	0.952984794	7.634637298	5.811972783	0.621679612	0
Participant 2	Day_1	Mid	20.04	20.04	100	0.384623641	0.606631074	6.793874646	5.723264928	0.951771345	0
Participant 2	Day_1	Mid	14.04	14.04	100	0.497096915	0.803974126	6.678657844	5.078968454	0.91519794	0
Participant 2	Day_1	Mid	8.91	8.91	100	0.261716538	0.657591825	1.726870626	1.732906561	0.790090878	0
Participant 2	Day_1	Mid	74.34	74.34	100	0.731490348	1.238678714	52.62383476	48.08592005	0	0
Participant 2	Day_1	Mid	81.87	78.23	95.55392696	0.650421779	1.190292716	43.49944011	35.52675797	0.540637072	0
Participant 2	Day_1	Mid	229.07	186.45	81.39433361	0.808181733	1.334448366	141.4289201	76.98377366	2.38456933	0
Participant 2	Day_1	Mid	150.68	122.56	81.3379347	0.438750355	1.507937809	37.40233844	7.770296394	1.238599524	0
Participant 2	Day_1	Mid	140.18	103.09	73.54116136	0.425011406	0.97369655	29.14494838	13.74097385	1.303622463	0
Participant 2	Day_1	Mid	4.9	4.9	100	0.369806875	0.521020475	1.564626937	1.542454772	0	0
Participant 2	Day_1	Mid	14.33	14.33	100	0.280951192	0.574205284	3.179416023	1.506564524	1.039591674	0
Participant 2	Day_1	Mid	10.56	10.56	100	0.247936977	0.481745288	1.403243406	1.696544346	0.861307837	0
Participant 2	Day_1	Mid	36.39	27.72	76.17477329	0.283353498	0.696516423	4.413450417	0.166462141	0.968659018	0
Participant 2	Day_1	Mid	143.62	105.56	73.4995126	0.450264393	0.957549686	36.18747013	1.135775465	1.090416195	0
Participant 2	Day_1	Mid	19.84	19.84	100	0.259201342	0.514658494	2.259374677	1.515737853	0.69673808	0
Participant 2	Day_1	Mid	22.19	22.19	100	0.296473272	0.585998636	3.47067664	0.285492373	0.843931038	0
Participant 2	Day_1	Mid	12.18	12.18	100	0.457731523	0.801403638	5.094931008	4.548795007	0.901731996	0
Participant 2	Day_1	Mid	29.39	22.93	78.0197346	0.345425317	0.65555081	3.836167999	0.182823716	0.647254699	0
Participant 2	Day_1	Mid	10.87	10.87	100	0.316466149	0.468922627	3.038799127	2.781196845	0	0
Participant 2	Day_1	Mid	25.95	22.29	85.89595376	0.417857894	0.801019363	7.806219373	4.165575287	1.04518787	0
Participant 2	Day_1	Mid	82.35	49.76	60.42501518	0.333813715	0.840779652	11.41492329	7.714298816	0.635518803	0
Participant 2	Day_1	Mid	16.1	16.1	100	0.347361226	0.617306239	3.148926401	0.761898963	0.661321014	0
Participant 2	Day_1	Mid	72.92	51.17	70.1727921	0.403867079	0.803363689	16.66141016	0.074640529	0.764116809	0
Participant 2	Day_1	Mid	8.97	8.97	100	0.306480614	0.520213863	2.43165946	2.401679686	0	0
Participant 2	Day_1	Mid	45.3	45.3	100	0.366336925	0.697843017	12.31038118	9.470026114	0.786163016	0
Participant 2	Day_1	Mid	47.39	42	88.62629247	0.466441729	0.878295688	15.46850358	9.106748687	0.582799196	0
Participant 2	Day_1	Mid	64.78	39.3	60.66687249	0.434472598	0.798074301	14.57582499	7.831073241	0.845058703	0
Participant 2	Day_1	Mid	25.76	25.76	100	0.484161209	0.7360938	11.81682143	8.002341508	0.583164542	0
Participant 2	Day_1	Mid	31.74	31.74	100	0.370811809	0.72281209	10.3200455	8.624852446	0.641871034	0
Participant 2	Day_1	Mid	34.63	26.11	75.39705458	0.257419772	0.591931354	4.209012074	0.520095856	0.968860748	0
Participant 2	Day_1	Mid	17.88	17.88	100	0.306941969	0.569605144	4.185638468	0.228431673	1.03053185	0
Participant 2	Day_1	Mid	10.96	10.96	100	0.233446513	0.392351698	1.869688058	1.503572242	0.820151157	0
Participant 2	Day_1	Mid	27.41	27.41	100	0.429551278	0.756366329	9.1191779	8.10292343	0.714237737	0
Participant 2	Day_1	Mid	115.2	90.84	78.85416667	0.360756962	0.855653205	24.64700178	6.17090575	0.847765462	0
Participant 2	Day_1	Mid	45.05	40.79	90.54384018	0.208692839	0.515377946	4.357492646	0.023484337	0.870004235	0
Participant 2	Day_1	Mid	59.91	52.93	88.34919045	0.378051713	0.786546302	11.90680713	0.457391391	0.7633144	0
Participant 2	Day_1	Mid	30.36	30.36	100	0.456329474	0.92427635	10.49870039	8.614475455	0.906849986	0
Participant 2	Day_1	Mid	91.96	86.39	93.9430187	0.310237304	0.628577579	19.74063008	11.45432488	0.767849286	0
Participant 2	Day_1	Mid	29.97	21.52	71.80513847	0.392670947	0.578839995	7.229987863	5.505390456	0.622997198	0
Participant 2	Day_2	Mid	55.72	55.72	100	0.441510781	0.75943396	15.04920249	4.262356325	0	0
Participant 2	Day_2	Mid	248.82	178.89	71.89534603	0.435230007	0.930863506	51.46558918	1.137174706	0.790416832	0
Participant 2	Day_2	Mid	40.64	30.36	74.70472441	0.634142258	1.163829138	15.28376073	8.632756397	0.570790704	0
Participant 2	Day_2	Mid	68.89	50.03	72.62302221	0.429537658	0.896252367	17.69709567	8.509514408	0.618476118	0
Participant 2	Day_2	Mid	28.81	28.81	100	0.599641086	0.982494249	16.67159431	12.0630432	0.903416042	0
Participant 2	Day_2	Mid	6.02	6.02	100	0.388310002	0.665800962	1.575120345	1.408928918	0	0
Participant 2	Day_2	Mid	175.77	118.35	67.33230927	0.557902449	1.060208472	52.7488079	12.68899797	0.869767137	0
Participant 2	Day_2	Mid	40.91	40.91	100	0.544925961	1.021421389	18.88825073	7.032141059	0	0
Participant 2	Day_2	Mid	31.11	21.52	69.17389907	0.316712512	0.681448368	5.085478875	3.673607047	0	0
Participant 2	Day_2	Mid	35.05	35.05	100	0.475912692	0.93680424	12.03017132	9.112148132	1.060749333	0
Participant 2	Day_2	Mid	14.57	14.57	100	0.45458047	0.730009445	5.938316335	5.014386718	1.115902283	0
Participant 2	Day_2	Mid	60.07	60.07	100	0.457098608	0.829289084	23.75810809	3.057332105	0	0
Participant 2	Day_2	Mid	158.71	73.84	46.52510869	0.277026716	0.596978574	14.70074012	3.904988377	0.674202379	0
Participant 2	Day_2	Mid	93.6	50.17	53.60042735	0.348001356	0.790060034	12.6843869	7.100825179	0	0
Participant 2	Day_2	Mid	156.61	99.28	63.3931422	0.287955001	0.713125034	18.04418695	2.611702244	1.242618188	0
Participant 2	Day_2	Mid	22.13	22.13	100	0.431787256	0.806464433	7.036272847	5.578483663	0.835397743	0
Participant 2	Day_2	Mid	47.99	16.48	34.3404876	0.353753037	0.610292501	3.651638124	0.043424081	0.877752167	0
Participant 2	Day_2	Mid	21.87	21.87	100	0.473998976	0.831135447	8.843139167	5.886489654	0.934066254	0
Participant 2	Day_2	Mid	24.99	24.99	100	0.428454253	0.802839648	9.732857508	5.542632594	1.291743594	0
Participant 2	Day_2	Mid	9.95	9.95	100	0.198669472	0.444244708	1.224387417	0.519563735	0	0
Participant 2	Day_2	Mid	49.01	37.58	76.67822893	0.548261147	0.950703442	18.03028627	0.879283156	0.773519919	0
Participant 2	Day_2	Mid	5.47	5.47	100	0.245882518	0.435082942	1.034901834	0.326547304	1.185292406	0
Participant 2	Day_2	Mid	6	6	100	0.305377832	0.478280507	1.489073608	1.147985508	0.616831459	0
Participant 2	Day_2	Mid	104.52	77.54	74.18675852	0.278734231	0.721875658	11.77186463	0.386207325	1.156786472	0
Participant 2	Day_2	Mid	56.86	43.48	76.46851917	0.497443516	1.00801821	17.82344036	12.00194289	0	0
Participant 2	Day_2	Mid	36.83	32.04	86.99429813	0.526953969	0.929254271	15.65766353	10.94753828	1.015653526	0
Participant 2	Day_2	Mid	45.05	30.5	67.70255272	0.384996832	0.722484245	5.749305157	3.383185942	0	0
Participant 2	Day_2	Mid	48.82	48.82	100	0.447616521	0.959738044	18.33861212	15.82692658	0	0
Participant 2	Day_2	Mid	32.8	32.8	100	0.513347176	0.838900346	13.69000316	13.45653446	0.978384161	0
Participant 2	Day_2	Mid	91.69	53.02	57.82528084	0.372784958	0.687234739	17.07148311	1.156354737	0.761066436	0
Participant 2	Day_2	Mid	55.21	42.93	77.7576526	0.32600488	0.548814221	10.07926805	7.153341726	0.881867316	0
Participant 2	Day_2	Mid	30.68	30.68	100	0.551461369	0.873572397	14.90085623	4.200215496	0	0
Participant 2	Day_2	Mid	77.73	69.99	90.04245465	0.469585151	0.991310549	24.68115797	4.676894933	0.979773315	0
Participant 2	Day_2	Mid	64.9	60.98	93.95993837	0.532872343	0.843842459	27.49034328	4.107718304	0	0
Participant 2	Day_2	Mid	65.73	45.82	69.70941731	0.473648888	0.889972873	17.8092109	11.77533478	0.882703288	0
Participant 2	Day_2	Mid	13.96	13.96	100	0.369500779	0.58897262	4.587568172	2.963533141	0	0
Participant 2	Day_2	Mid	20.02	20.02	100	0.320559187	0.603404416	5.748122906	3.487383659	0.866503077	0
Participant 2	Day_2	Mid	19.67	19.67	100	0.416028706	0.677967019	7.938696219	6.497653287	1.121996512	0
Participant 2	Day_2	Mid	265.97	196.05	73.71132083	0.432692076	1.136500276	64.090609	0.940075915	0.831976513	0
Participant 2	Day_2	Mid	64.46	64.46	100	0.474472242	0.911911801	26.01606577	7.558013039	1.253473989	0
Participant 2	Day_2	Mid	90.88	49.61	54.58846831	0.58932071	1.180785694	22.57300693	1.454134009	0.979706385	0
Participant 2	Day_2	Mid	91.94	46.62	50.70698281	0.223504528	0.544292137	4.387726511	1.858061577	0.720525302	0
Participant 2	Day_2	Mid	23.16	23.16	100	0.408119324	0.687302885	8.5754475	6.644173217	1.021656716	0
Participant 2	Day_2	Mid	20.67	20.67	100	0.460814711	0.862819647	9.201319463	6.328662807	1.286686264	0
Participant 2	Day_2	Mid	23.99	23.99	100	0.422917815	0.646393168	9.579158175	8.208553512	1.217684678	0
Participant 2	Day_2	Mid	120.86	89.67	74.19328148	0.390239833	0.932371535	25.79587309	4.962176131	0.842131521	0
Participant 2	Day_2	Mid	68.87	53.41	77.55190939	0.436916747	0.98728768	19.04118801	10.37310089	0.842047133	0
Participant 2	Day_2	Mid	7.57	7.57	100	0.235097167	0.405321273	1.593795944	0.966371428	0.683401778	0
Participant 2	Day_2	Mid	24.41	24.41	100	0.438539686	0.82254303	10.21248257	8.373427614	1.335613578	0
Participant 2	Day_2	Mid	66.05	56.38	85.35957608	0.403339737	0.920117729	21.06406074	7.747314453	0	0
Participant 2	Day_2	Mid	14.15	14.15	100	0.338085994	0.542677295	4.204243231	4.098863116	0	0
Participant 2	Day_2	Mid	36.01	36.01	100	0.582195574	1.057266036	18.60981171	8.361665152	0	0
Participant 2	Day_2	Mid	22.62	22.62	100	0.543081256	0.97098555	11.20572434	10.49882927	0	0
Participant 2	Day_2	Mid	46.02	46.02	100	0.530412948	0.912607725	15.72852078	4.269818938	0	0
Participant 2	Day_2	Mid	49.73	45.56	91.61471949	0.522507929	0.916544461	21.68019122	4.125008214	0.895960453	0
Participant 2	Day_2	Mid	56.39	51.52	91.36371697	0.449114224	0.795537757	16.00791992	4.160172057	0	0
Participant 2	Day_2	Mid	54.76	47.78	87.25346969	0.499816644	0.852950468	21.88379977	4.218972587	0.946127205	0
Participant 2	Day_2	Mid	63.62	57.99	91.15058158	0.399739924	0.735565993	15.74969419	4.127819529	0	0
Participant 2	Day_2	Mid	53.07	48.5	91.38873186	0.447326932	0.750403025	20.53626136	4.692026336	0.76907408	0
Participant 2	Day_2	Mid	26.41	26.41	100	0.687494552	1.191213793	11.55426567	12.17678775	0	0
Participant 2	Day_2	Mid	43.02	39.96	92.88702929	0.483019091	0.77666122	16.73876408	12.54255717	0.671173826	0
Participant 2	Day_2	Mid	66.1	59.84	90.52950076	0.377561194	0.686245038	15.52044148	4.234138566	0	0
Participant 2	Day_2	Mid	90	82.78	91.97777778	0.471133726	0.997182746	32.00202299	7.276280655	0.781368005	0
Participant 2	Day_2	Mid	40.37	37.2	92.14763438	0.507370686	0.863912795	17.06099991	11.88607211	0.699501015	0
Participant 2	Day_3	Mid	83	53.84	64.86746988	0.32217224	0.615496591	13.43899275	4.458999353	0	0
Participant 2	Day_3	Mid	36.17	29.07	80.37047277	0.339141197	0.760589666	7.614271625	6.185250897	0	0
Participant 2	Day_3	Mid	82.13	44.16	53.76841593	0.287083116	0.673208582	8.48140636	4.210250035	0	0
Participant 2	Day_3	Mid	265.47	167.95	63.26515237	0.360483609	0.916170451	44.20150094	16.44593626	2.341680663	0
Participant 2	Day_3	Mid	209.56	175.27	83.63714449	0.917267282	1.604431083	156.484705	90.22624524	0.559712144	0
Participant 2	Day_3	Mid	47.56	47.56	100	0.789847832	1.355749956	36.79464541	35.67115022	0	0
Participant 2	Day_3	Mid	33.33	33.33	100	0.785538993	1.434299632	23.99989434	21.52803157	0	0
Participant 2	Day_3	Mid	33.02	33.02	100	0.614649394	1.145130403	17.06562955	14.17627577	0	0
Participant 2	Day_3	Mid	35.46	26.81	75.60631698	0.374806811	1.057281944	2.350819405	2.960537537	0	0
Participant 2	Day_3	Mid	87.39	82.81	94.75912576	0.5032574	1.131819879	27.42331149	21.47273746	1.784821119	0
Participant 2	Day_3	Mid	169.64	158.39	93.36830936	0.915648695	1.598485465	138.0261926	120.8274006	3.781868782	0
Participant 2	Day_3	Mid	139.51	103.01	73.83700093	0.476834147	1.641318094	44.10342884	9.018683004	1.161963843	0
Participant 2	Day_3	Mid	167.64	121.67	72.57814364	0.376709851	0.929291493	34.90050379	11.61996052	1.12511474	0
Participant 2	Day_3	Mid	58.65	43.48	74.13469736	0.383846709	0.764822387	13.79618856	4.515060375	0.769544169	0
Participant 2	Day_3	Mid	20.62	20.62	100	0.601829345	0.981694304	11.81559504	7.869811255	0	0
Participant 2	Day_3	Mid	39.41	39.41	100	0.431555217	1.011409191	12.58310079	9.536543877	0	0
Participant 2	Day_3	Mid	86.47	39.54	45.72684168	0.271836354	0.576054548	1.247527909	1.597321607	0	0
Participant 2	Day_3	Mid	11.37	11.37	100	0.253897206	0.479392446	1.617870295	1.554346944	0	0
Participant 2	Day_3	Mid	7.64	7.64	100	0.270770021	0.482354466	1.778343204	1.712163539	0	0
Participant 2	Day_3	Mid	12.6	12.6	100	0.46248077	0.821674709	5.267921354	4.670558035	0	0
Participant 2	Day_3	Mid	70.93	50.72	71.5071197	0.397133258	0.79553619	11.3868786	0.500028178	0.761885286	0
Participant 2	Day_3	Mid	10.24	10.24	100	0.358934341	0.597180364	2.539060269	2.478820444	0	0
Participant 2	Day_3	Mid	10.92	10.92	100	0.519731034	0.838519309	5.019125612	4.361151875	0	0
Participant 2	Day_3	Mid	26.48	26.48	100	0.460774784	0.857753104	11.47855045	9.40799875	0	0
Participant 2	Day_3	Mid	65.06	65.06	100	0.3559677	0.851887606	13.24983165	8.381340436	0	0
Participant 2	Day_3	Mid	73.35	59.65	81.32242672	0.29785078	0.653435523	11.47873048	2.182658894	0	0
Participant 2	Day_3	Mid	167.93	105.05	62.55582683	0.269830817	0.647326424	13.44494647	2.90581377	0	0
Participant 2	Day_3	Mid	11.63	11.63	100	0.224872501	0.41139601	1.693721425	1.629638643	0	0
Participant 2	Day_3	Mid	167.1	114.65	68.61160981	0.337118626	0.844024678	24.94548881	0.221088746	0	0
Participant 2	Day_3	Mid	71.44	63.44	88.80179171	0.328576067	0.805973192	13.034662	5.385192212	0	0
Participant 2	Day_3	Mid	54.34	31.21	57.43467059	0.289792837	0.501835718	6.151577028	5.070129458	0	0
Participant 2	Day_3	Mid	134.5	72.02	53.5464684	0.327027702	0.784824181	14.46663371	5.614145554	0	0
Participant 2	Day_3	Mid	65.41	51.37	78.53539214	0.274590746	0.494716821	11.92330827	11.24632879	0	0
Participant 2	Day_3	Mid	87	64.37	73.98850575	0.359867265	0.732188791	19.85201002	11.12677357	0	0
Participant 2	Day_3	Mid	32.9	29.08	88.38905775	0.435815965	0.737106413	9.275079682	5.815414414	0	0
Participant 2	Day_3	Mid	13.09	13.09	100	0.239193655	0.593164143	1.837921546	1.844784224	0	0
Participant 2	Day_3	Mid	48.26	33.5	69.41566515	0.230520062	0.555501675	3.36070963	0.226322167	0.65716147	0
Participant 2	Day_3	Mid	22.09	22.09	100	0.382195612	0.729874102	6.98504192	1.698849612	0.864305078	0
Participant 2	Day_3	Mid	136.43	88.82	65.10298321	0.357073431	0.862942846	23.91379005	4.840455494	0.579117035	0
Participant 2	Day_3	Mid	52.65	52.65	100	0.422721922	1.000148832	16.85380348	11.08998338	0	0
Participant 2	Day_3	Mid	156.8	116.09	74.0369898	0.458159326	1.332292398	44.07583489	15.47631665	0.695703092	0
Participant 2	Day_3	Mid	15.02	15.02	100	1.023840189	1.399014555	14.2078903	5.027313023	2.765388818	0
Participant 2	Day_3	Mid	206.7	140.24	67.84712143	0.333192236	0.874087055	35.5217576	14.79024431	2.235127469	0
Participant 2	Day_3	Mid	72.8	59.15	81.25	0.268955129	0.702904768	6.302689075	1.480164539	0.63512097	0
Participant 2	Day_3	Mid	33.23	33.23	100	0.370038255	1.07800273	11.95482766	8.39347615	0	0
Participant 2	Day_3	Mid	26.49	26.49	100	0.297190149	0.830015637	6.666913995	2.233480676	0.897058564	0
Participant 2	Day_3	Mid	96.93	80.57	83.1218405	0.414916822	1.060782996	26.3467595	17.70027141	1.504336014	0
Participant 2	Day_3	Mid	120.61	97.84	81.12096841	0.447107476	1.454967548	29.86800945	16.47809079	0.814017698	0
Participant 2	Day_3	Mid	22.83	22.83	100	0.251965486	0.563028659	5.436946328	4.83339114	0	0
Participant 2	Day_3	Mid	18.64	18.64	100	0.29660303	0.697716363	4.865662891	2.895705684	0	0
Participant 2	Day_3	Mid	80.68	75.99	94.18691125	0.359304	0.891078046	23.32326517	15.59639639	2.380260775	0
Participant 2	Day_3	Mid	24.9	24.9	100	0.26589014	0.597568066	4.820122676	3.845660805	0	0
Participant 2	Day_4	Mid	24.15	24.15	100	0.236495172	0.586552041	4.625623466	4.05317322	0	0
Participant 2	Day_4	Mid	19.43	19.43	100	0.232446026	0.497092966	3.841577059	0.970270263	1.172676094	0
Participant 2	Day_4	Mid	81.26	60.53	74.48929363	0.209615045	0.532596482	5.521419458	0.100031724	1.30437067	0
Participant 2	Day_4	Mid	39.87	31.43	78.8312014	0.279889339	0.661054834	5.795362804	4.339811634	1.147707207	0
Participant 2	Day_4	Mid	25.33	25.33	100	0.388249041	0.889502852	8.731562489	8.15244521	0.663396626	0
Participant 2	Day_4	Mid	11.13	11.13	100	0.32834782	0.547392078	2.362793472	2.815104788	0.990809425	0
Participant 2	Day_4	Mid	10.71	10.71	100	0.267457006	0.402155844	2.588168925	1.796571452	1.189756478	0
Participant 2	Day_4	Mid	212.83	126.1	59.249166	0.271006748	0.736775097	13.35842669	0.439975323	0.911650881	0
Participant 2	Day_4	Mid	60.1	31.99	53.22795341	0.290010017	0.583872603	2.871075944	1.350075786	0	0
Participant 2	Day_4	Mid	12.26	12.26	100	0.28326861	0.465070153	0.957426596	1.661762549	0	0
Participant 2	Day_4	Mid	11.27	11.27	100	0.302527833	0.573959428	2.077884916	1.516796701	0	0
Participant 2	Day_4	Mid	5.79	5.79	100	0.278482751	0.46509621	1.477950716	1.136885844	1.005853716	0
Participant 2	Day_4	Mid	255.5	163.62	64.03913894	0.343707164	1.44351372	38.16055093	12.5696949	1.736559537	0
Participant 2	Day_4	Mid	135.13	79.89	59.12084659	0.409661867	0.946553659	24.99456438	2.393245424	1.002270358	0
Participant 2	Day_4	Mid	39.51	39.51	100	0.478993618	0.88513991	18.02700838	14.76315609	1.240597125	0
Participant 2	Day_4	Mid	19.3	19.3	100	0.499190327	0.90558152	7.229192397	4.089625398	1.069467536	0
Participant 2	Day_4	Mid	18.72	18.72	100	0.357369865	0.762819098	6.150185759	4.388065225	0.760398205	0
Participant 2	Day_4	Mid	18.57	18.57	100	0.393344875	0.864840113	6.831188735	3.195237974	1.098450792	0
Participant 2	Day_4	Mid	83.19	60.06	72.19617743	0.441814924	1.237686808	20.10517958	17.2481828	1.237571879	0
Participant 2	Day_4	Mid	22.79	22.79	100	0.335407767	0.690218635	6.869772809	6.614554369	0	0
Participant 2	Day_4	Mid	60.23	51.21	85.02407438	0.331514567	0.816575907	11.42203135	2.394446894	0.873167862	0
Participant 2	Day_4	Mid	10.13	10.13	100	0.485794419	0.822424502	4.163011831	3.670753765	0.829775479	0
Participant 2	Day_4	Mid	82.66	63.51	76.8328091	0.393122182	0.984165535	20.08372998	0.402156698	0.891715006	0
Participant 2	Day_4	Mid	65.66	49.6	75.54066403	0.257417586	0.506047187	7.710367514	1.534749889	1.250068745	0
Participant 2	Day_4	Mid	98.34	67.3	68.43603823	0.502414111	1.131304765	28.78141204	15.76710554	1.512623893	0
Participant 2	Day_4	Mid	65.3	65.3	100	0.534226306	1.65907326	26.95303991	18.69008151	0.838582063	0
Participant 2	Day_4	Mid	106.85	69.53	65.07253159	0.410633503	1.083936794	23.96644528	21.77927211	1.043870298	0
Participant 2	Day_4	Mid	24.02	24.02	100	0.513715065	1.108201234	11.48264847	11.29360424	0	0
Participant 2	Day_4	Mid	41.28	41.28	100	0.538894347	1.075490797	20.47913118	7.180145961	0.854617125	0
Participant 2	Day_4	Mid	46.46	46.46	100	0.525534578	0.958337548	22.64002531	7.774991672	0.981630737	0
Participant 2	Day_4	Mid	47.04	47.04	100	0.657982429	1.028043461	29.79530161	23.08502337	0.622908953	0
Participant 2	Day_4	Mid	53.96	49.93	92.53150482	0.392558604	0.790104616	4.084053409	5.800356607	6.0174812	1
Participant 2	Day_4	Mid	15.19	15.19	100	0.203691467	0.333175594	2.798737337	2.782628401	0	0
Participant 2	Day_4	Mid	24.58	24.58	100	0.605423864	1.321732235	13.71338442	13.42303919	1.765102286	0
Participant 2	Day_4	Mid	40.38	24.56	60.8221892	0.495997928	1.058534294	9.174319745	8.884932573	1.138736784	0
Participant 2	Day_4	Mid	8.56	8.56	100	0.241128302	0.482194446	1.348089917	1.119603478	1.259082007	0
Participant 2	Day_4	Mid	22.29	22.29	100	0.361744367	0.832837057	7.70550829	5.402119856	1.162451744	0
Participant 2	Day_4	Mid	14.75	14.75	100	0.160456905	0.365141924	1.930830072	1.84431298	0	0
Participant 2	Day_4	Mid	12.1	12.1	100	0.273752393	0.435899421	2.858650433	2.717024779	0	0
Participant 2	Day_4	Mid	17.25	17.25	100	0.220106377	0.442924756	3.329531128	3.053144843	0.659280897	0
Participant 2	Day_4	Mid	12.95	12.95	100	0.340526434	0.62058331	0.00650841	2.869663415	0	0
Participant 2	Day_4	Mid	15.26	15.26	100	0.316793858	0.611297701	4.624804289	3.948618295	0.663031007	0
Participant 2	Day_4	Mid	21.98	21.98	100	0.496917591	1.021146758	8.289569345	7.845675986	0.92094145	0
Participant 2	Day_4	Mid	18.25	18.25	100	0.35444733	0.600668227	6.009006735	5.699457045	0.749320828	0
Participant 2	Day_4	Mid	5.58	5.58	100	0.159843924	0.273894658	0.612640629	0.589204087	0	0
Participant 2	Day_4	Mid	64.01	64.01	100	0.586653498	1.331800388	35.62243379	24.5519944	0.732346166	0
Participant 2	Day_4	Mid	70.03	60.54	86.44866486	0.383864012	0.977037538	16.38921753	9.512558963	1.590378104	0
Participant 2	Day_4	Mid	12.34	12.34	100	0.271504408	0.475936634	2.742055647	2.584135323	0	0
Participant 2	Day_5	Mid	30.68	30.68	100	0.246006756	0.590543134	6.117145377	4.34848782	1.202765284	0
Participant 2	Day_5	Mid	4.52	4.52	100	0.262512628	0.417214331	1.138945105	0.594408666	0.831861313	0
Participant 2	Day_5	Mid	8.79	8.79	100	0.329317648	0.551026588	1.792262557	1.509620964	0	0
Participant 2	Day_5	Mid	22.8	22.8	100	0.318260303	0.637046195	4.997581644	4.219471788	0.663332462	0
Participant 2	Day_5	Mid	11	11	100	0.218369371	0.363478812	2.075281567	1.863884057	0.739853933	0
Participant 2	Day_5	Mid	44.2	19.04	43.07692308	0.420180197	0.781361503	6.931993795	6.670240039	0.829550422	0
Participant 2	Day_5	Mid	18.74	18.74	100	0.461302854	1.319298195	8.238610675	5.934430044	0	0
Participant 2	Day_5	Mid	132.2	123.93	93.74432678	0.91539998	1.658276911	107.9038922	87.71882646	1.189406977	0
Participant 2	Day_5	Mid	35.66	29.87	83.76332025	0.255144058	0.681185338	6.88009188	6.336875192	1.700337607	0
Participant 2	Day_5	Mid	12.88	12.88	100	0.656294123	1.098544874	7.97363588	7.584989668	0	0
Participant 2	Day_5	Mid	9.41	9.41	100	0.1616255	0.227178993	1.335020808	1.11300871	0.903661828	0
Participant 2	Day_5	Mid	11.67	11.67	100	0.31687167	0.495036071	3.48000404	3.338102131	0	0
Participant 2	Day_5	Mid	12.3	12.3	100	0.315670787	0.473066097	3.592860705	2.875264569	0.897578463	0
Participant 2	Day_5	Mid	45.78	41.04	89.64613368	1.03841683	1.823577061	40.20917675	34.69386366	2.787933083	0
Participant 2	Day_5	Mid	252.52	125.27	49.60795185	0.511875675	1.320634522	51.93591524	24.50164153	1.53290699	0
Participant 2	Day_5	Mid	112.21	89.55	79.80572142	0.574371493	1.097543184	34.79196983	19.85282677	1.561706917	0
Participant 2	Day_5	Mid	73.25	47	64.16382253	0.182069752	0.460540231	6.854805228	6.077314487	0	0
Participant 2	Day_5	Mid	110.64	98.23	88.78344179	0.336200802	0.970359262	27.4172182	20.19048566	1.604949463	0
Participant 2	Day_5	Mid	33.19	33.19	100	0.460516786	0.87763851	13.12347142	9.839562467	1.339235525	0
Participant 2	Day_5	Mid	164.08	113.85	69.38688445	0.388931751	0.744410837	37.92159615	23.66145368	1.279719463	0
Participant 2	Day_5	Mid	23.85	23.85	100	0.591686561	0.878330385	13.24912561	13.02877546	0	0
Participant 2	Day_5	Mid	20.84	20.84	100	0.322281508	0.564073554	6.322020852	5.241176714	0.917059002	0
Participant 2	Day_5	Mid	103.82	65.39	62.98401079	0.393298873	0.743452462	19.58803619	6.426092901	0.736000802	0
Participant 2	Day_5	Mid	6.12	6.12	100	0.290496286	0.489411549	1.504462643	1.3281848	0	0
Participant 2	Day_5	Mid	84.74	62.11	73.29478405	0.271851862	0.688881747	9.779519588	1.747047154	0.999592226	0
Participant 2	Day_5	Mid	6.2	6.2	100	0.299363878	0.542609349	1.653189357	1.431056711	0	0
Participant 2	Day_5	Mid	23.16	23.16	100	0.469097313	0.721016441	8.996486779	8.734719593	1.06714536	0
Participant 2	Day_5	Mid	46.15	46.15	100	0.695219697	1.28275214	28.75692786	19.65254516	1.888898062	0
Participant 2	Day_5	Mid	68.24	61.45	90.04982415	0.580518357	1.646868876	31.51416859	22.03686747	0.744999201	0
Participant 2	Day_5	Mid	53.05	53.05	100	0.275509395	1.019948869	0.044523893	11.25747779	0	0
Participant 2	Day_5	Mid	14.79	14.79	100	0.238835578	0.501526903	2.892667095	2.716068223	0	0
Participant 2	Day_5	Mid	52.85	46.03	87.09555345	0.286475163	0.952661902	6.703176718	2.88309312	0.845785783	0
Participant 2	Day_5	Mid	20.68	20.68	100	0.22079785	0.695675772	3.716833241	3.646844278	1.587516582	0
Participant 2	Day_5	Mid	12.04	12.04	100	0.193967441	0.3368336	1.998419976	1.797130445	0	0
Participant 2	Day_5	Mid	20.7	20.7	100	0.469264003	0.869114582	8.817706041	8.568027473	8.907833044	1
Participant 2	Day_5	Mid	44.02	44.02	100	0.731049463	1.335543988	31.67114537	27.91699026	1.658995492	0
Participant 2	Day_5	Mid	11.92	11.92	100	0.206517902	0.360831542	2.145655289	1.962903592	0	0
Participant 2	Day_5	Mid	27.56	27.56	100	0.305820612	0.58864166	7.559334651	7.264033907	0.996603574	0
Participant 2	Day_5	Mid	20.1	20.1	100	0.392921661	0.647804641	7.543823679	6.294714528	1.712685432	0
Participant 2	Day_5	Mid	546.61	528.63	96.71063464	1.003775406	1.472746406	523.5927344	394.8444243	0.826771099	0
Participant 2	Day_5	Mid	31.92	28.61	89.63032581	0.494705167	1.030314819	12.9200826	9.47440823	0	0
Participant 2	Day_5	Mid	21.45	21.45	100	0.496405648	0.820994711	10.09127017	9.018638344	0	0
Participant 2	Day_5	Mid	61.41	35.11	57.17309884	0.228931927	0.617147566	4.062667136	0.758457445	0.89046757	0
Participant 2	Day_5	Mid	32.77	28.64	87.39700946	0.250521764	0.600785609	5.324782815	5.280638232	0	0
Participant 2	Day_5	Mid	30.93	30.93	100	0.274296424	0.681404675	5.733469549	5.550786062	0.695704156	0
Participant 2	Day_5	Mid	154.75	138.21	89.31179321	0.851468915	1.676614635	108.8979403	88.07890635	0.887042524	0
Participant 2	Day_5	Mid	151.51	92.86	61.28968385	0.272209185	0.969003575	14.56837291	9.020248878	1.300755263	0
Participant 2	Day_5	Mid	46.32	41.79	90.22020725	0.243137725	0.624163899	7.378139402	6.880721366	0	0
Participant 2	Day_6	Mid	87.24	28.4	32.55387437	0.256437819	0.578543508	6.202589365	4.552397302	0.769393695	0
Participant 2	Day_6	Mid	17.12	17.12	100	0.375218629	0.63179299	5.870568074	4.656686676	1.033172411	0
Participant 2	Day_6	Mid	24.92	24.92	100	0.406791075	0.834846788	9.52085981	9.053947519	0.577173234	0
Participant 2	Day_6	Mid	42.36	38.93	91.90273843	0.370975389	1.173431572	11.38090343	8.482101825	1.605132418	0
Participant 2	Day_6	Mid	15.85	15.85	100	0.913231441	1.16962169	13.0999173	5.262433391	2.14145868	0
Participant 2	Day_6	Mid	146.19	114.51	78.32957111	0.370836521	0.856728827	31.44746961	16.40224811	1.545690058	0
Participant 2	Day_6	Mid	88.14	37.58	42.63671432	0.424691239	0.83664166	11.15200961	1.200590387	0.61293442	0
Participant 2	Day_6	Mid	14.69	14.69	100	0.316892946	0.561837465	2.255057372	1.052917399	0.815868553	0
Participant 2	Day_6	Mid	21.86	21.86	100	0.485944037	0.797669964	10.32697125	4.730557789	0.862513502	0
Participant 2	Day_6	Mid	82.27	58.58	71.20457032	0.524753949	0.999808246	24.00816072	15.45020375	0	0
Participant 2	Day_6	Mid	288.9	199.36	69.00657667	0.409830776	1.007393668	62.41749136	14.60591431	0.82511807	0
Participant 2	Day_6	Mid	6.83	6.83	100	0.303994425	0.654220679	1.728244649	1.685927756	0.844217768	0
Participant 2	Day_6	Mid	165.17	94.17	57.01398559	0.415392246	0.989672686	30.21416895	1.366585007	0.877466246	0
Participant 2	Day_6	Mid	7.64	7.64	100	0.41124783	0.616247046	2.479163485	2.342495446	0	0
Participant 2	Day_6	Mid	96.37	61.13	63.43260351	0.299140955	0.712539535	12.13798909	0.282049957	0.769338387	0
Participant 2	Day_6	Mid	8.77	8.77	100	0.291650562	0.515475536	2.093306436	1.720158654	0	0
Participant 2	Day_6	Mid	172.09	123.58	71.81126155	0.375798218	0.786455508	34.05853017	0.316658143	0.712126072	0
Participant 2	Day_6	Mid	97.24	97.24	100	0.510890429	0.864977624	41.01813505	7.951856046	0.739050799	0
Participant 2	Day_6	Mid	38.13	38.13	100	0.405032124	0.700213701	13.48260968	8.138495108	0	0
Participant 2	Day_6	Mid	12.33	12.33	100	0.325319128	0.55340453	3.651522686	2.831393072	0.728076959	0
Participant 2	Day_6	Mid	137.59	110.37	80.21658551	0.306225653	0.757598613	14.35145125	0.393883152	0.588338816	0
Participant 2	Day_6	Mid	13.91	13.91	100	0.312494152	0.541130351	4.07065977	3.464171984	0	0
Participant 2	Day_6	Mid	21.14	21.14	100	0.391487563	0.742586828	5.97098751	4.467760543	0.686780198	0
Participant 2	Day_6	Mid	27.59	27.59	100	0.281465561	0.567809769	7.203083337	5.327781091	0.585225944	0
Participant 2	Day_6	Mid	202.82	138.4	68.23784637	0.356399778	0.734447499	32.59568328	0.274139679	0.694243358	0
Participant 2	Day_7	Mid	33.52	33.52	100	0.304905002	0.637111724	6.949541612	5.336158971	0.869501123	0
Participant 2	Day_7	Mid	83.19	67.54	81.18764275	0.492992291	1.077265859	24.79607338	15.60148416	1.328814038	0
Participant 2	Day_7	Mid	359.78	189.96	52.79893268	0.351781866	0.9245694	48.11172983	7.674924792	1.039762916	0
Participant 2	Day_7	Mid	127.16	98.76	77.66593268	0.385290233	1.008662656	29.20010617	9.066041249	0.739494289	0
Participant 2	Day_7	Mid	88.3	61.63	69.79614949	0.400980362	0.894071689	17.77346057	9.033409595	1.131373827	0
Participant 2	Day_7	Mid	26.9	26.9	100	0.316399499	0.755251381	3.63472911	2.894214069	0	0
Participant 2	Day_7	Mid	167.03	87.28	52.25408609	0.304819148	0.813465481	13.56432103	5.282100073	0.782628965	0
Participant 2	Day_7	Mid	16.85	16.85	100	0.55749201	0.862545846	8.913391586	4.66389387	1.036794772	0
Participant 2	Day_7	Mid	21.36	21.36	100	0.512527039	0.861592052	7.410004248	4.241793493	0	0
Participant 2	Day_7	Mid	15.55	15.55	100	0.373750454	0.792279477	4.19563317	4.585602508	0.989264658	0
Participant 2	Day_7	Mid	39.76	35.66	89.68812877	0.508191541	1.02202072	14.51074435	8.850450479	0	0
Participant 2	Day_7	Mid	143.43	102.73	71.62378861	0.342293892	0.782975911	24.26933382	6.045250574	0.967403839	0
Participant 2	Day_7	Mid	13.05	13.05	100	0.393252129	0.708817115	4.831339831	4.692528678	0	0
Participant 2	Day_7	Mid	90	63.51	70.56666667	0.354316456	0.841024439	17.72110329	8.74644211	1.660685483	0
Participant 2	Day_7	Mid	33.03	33.03	100	0.380227556	0.73162477	11.51467162	1.752254149	0.838385465	0
Participant 2	Day_7	Mid	43.43	32.87	75.68501036	0.468629009	0.912666001	13.62529116	6.771144512	0.894458197	0
Participant 2	Day_7	Mid	48.73	32.5	66.69402832	0.504649684	0.903474885	15.31733775	9.03553282	0.765085347	0
Participant 2	Day_7	Mid	58.47	37.92	64.85377116	0.504461036	0.942764523	15.04385761	8.214633609	0.830907633	0
Participant 2	Day_7	Mid	296.22	161.23	54.4291405	0.425674721	0.884933022	43.67899171	9.494210855	0.815742759	0
Participant 2	Day_7	Mid	210.47	116.45	55.32855039	0.429707883	0.911328956	37.07071438	7.364530096	0.712862763	0
Participant 2	Day_7	Mid	129.03	64.65	50.10462683	0.334700944	0.800276908	13.79542042	6.629909236	0.711816936	0
Participant 2	Day_7	Mid	83.87	66.82	79.67091928	0.3719905	0.895218158	13.95873551	4.222297789	0.768848719	0
Participant 2	Day_7	Mid	26.2	26.2	100	0.422759386	0.90002822	9.154173481	8.107087935	0.720096278	0
Participant 2	Day_7	Mid	18.77	18.77	100	0.222897152	0.465232459	1.390329044	2.317377233	0.651152356	0
Participant 2	Day_7	Mid	8.3	8.3	100	0.396468112	0.685183486	2.57286041	2.430228109	0	0
Participant 2	Day_7	Mid	21.71	21.71	100	0.438258942	0.879353038	8.903095267	6.091570775	0.858215914	0
Participant 2	Day_7	Mid	68.99	63.49	92.02783012	0.503365269	1.10977158	25.5740582	16.58268533	0.683423493	0
Participant 2	Day_7	Mid	29.76	29.76	100	0.495085896	0.884066605	10.68938578	2.334782684	1.019615845	0
Participant 2	Day_7	Mid	148.8	98.84	66.42473118	0.397276838	0.883494417	32.21377684	9.576114265	1.152177317	0
Participant 2	Day_7	Mid	20.67	20.67	100	0.351146755	0.622684275	6.252569853	2.055569992	0.801876104	0
Participant 2	Day_7	Mid	78.54	33.37	42.48790425	0.378325123	0.766026474	6.734040485	4.965104796	0.622899199	0
Participant 2	Day_7	Mid	165.39	77.36	46.77429107	0.39089152	0.845404054	20.23642128	3.347317352	0.865484815	0
Participant 2	Day_7	Mid	69.32	48.4	69.82111945	0.285746732	0.578260875	6.432653675	1.88652905	0.970046941	0
Participant 2	Day_7	Mid	9.4	9.4	100	0.307733777	0.424459264	2.585984252	2.489668457	0.804828976	0
Participant 2	Day_7	Mid	76.16	33.09	43.4480042	0.266752693	0.542204795	3.381214715	3.684396995	0	0
Participant 2	Day_7	Mid	7.48	7.48	100	0.326144032	0.540956436	1.984736332	1.962609686	0.552060359	0
Participant 2	Day_7	Mid	77.33	45.01	58.20509505	0.300778386	0.591760111	8.675771618	0.350642165	0.91816875	0
Participant 2	Day_7	Mid	69.82	35.68	51.10283586	0.2673451	0.583288927	5.545791985	2.74532172	0.709077944	0
Participant 2	Day_7	Mid	88.86	68.92	77.56020707	0.310467871	0.712702887	7.566486256	6.236558843	0	0
Participant 2	Day_7	Mid	48.6	38.39	78.99176955	0.38329237	0.839810692	10.78406897	0.212688733	0.916889576	0
Participant 2	Day_7	Mid	41.67	37.48	89.94480442	0.35101025	0.753133482	9.399762467	4.246882797	0.696081579	0
Participant 2	Day_7	Mid	15.27	15.27	100	0.630686518	0.921889541	8.89178285	7.44861963	0.594363758	0
Participant 2	Day_7	Mid	169.44	115.49	68.15982059	0.431935069	0.885887085	37.59367691	2.566420801	0.804884477	0
Participant 2	Day_7	Mid	7.09	7.09	100	0.390334418	0.642967902	2.364022135	2.078200885	1.167486594	0
Participant 2	Day_7	Mid	11.25	11.25	100	0.265365263	0.489136082	2.106286234	1.771000251	0.917652023	0
Participant 2	Day_7	Mid	39.86	39.86	100	0.353991937	0.768149486	10.18074409	7.126236414	1.035984031	0
Participant 2	Day_7	Mid	78.99	64.94	82.21293835	0.29756648	0.61147645	13.79862717	8.285454918	0.797809509	0
Participant 2	Day_7	Mid	303.66	166.7	54.89692419	0.473307645	2.022540829	60.85804635	18.0337538	1.391080365	0
Participant 2	Day_7	Mid	191.33	131.6	68.78168609	0.352017136	0.951261387	35.61625565	18.97115613	1.161524934	0
Participant 2	Day_7	Mid	17.87	17.87	100	0.248361688	0.593415483	1.711917158	3.380288955	0	0
Participant 2	Day_7	Mid	22.4	22.4	100	0.311455327	0.606143946	4.864826513	2.972166281	0	0
Participant 2	Day_7	Mid	23.58	23.58	100	0.280238252	0.534729659	6.063326256	2.944389046	1.157341149	0
Participant 2	Day_7	Mid	53.65	28.98	54.0167754	0.285035983	0.614982299	5.695320181	3.877302473	0.839242996	0
Participant 2	Day_7	Mid	27.93	27.93	100	0.307116944	0.586721389	6.859265258	5.032390582	0.690848496	0
Participant 3	Day_1	Mid	18.35	18.35	100	0.378980744	0.605146384	2.895047208	2.786603309	1.034388831	0
Participant 3	Day_1	Mid	32.53	32.53	100	0.475401569	1.004436842	12.89470091	6.353249107	0.89100775	0
Participant 3	Day_1	Mid	6.44	6.44	100	0.407137184	0.757624028	1.78693354	1.647398968	1.637774954	0
Participant 3	Day_1	Mid	25.2	25.2	100	0.584964792	1.186585637	13.38325061	6.407461602	1.430870769	0
Participant 3	Day_1	Mid	122.14	115.94	94.92385787	0.623646456	1.681153382	57.02155652	23.11517913	1.470151417	0
Participant 3	Day_1	Mid	223.63	196.11	87.69395877	0.448437848	1.565525978	46.45616969	12.16545279	1.738278478	0
Participant 3	Day_1	Mid	82.5	40.37	48.93333333	0.37992594	0.95189183	4.164012951	4.219116382	0.870124771	0
Participant 3	Day_1	Mid	86.96	76.72	88.22447102	0.526553404	1.435633883	21.30315508	2.814747031	0.710240944	0
Participant 3	Day_1	Mid	27.9	27.9	100	0.435390876	0.906479274	0.177034954	0.335688045	0	0
Participant 3	Day_1	Mid	18.05	18.05	100	0.603586418	1.02400643	8.728388458	8.439465233	1.12390942	0
Participant 3	Day_1	Mid	28.02	28.02	100	0.420658762	0.893415535	5.271551667	8.301157274	1.123975085	0
Participant 3	Day_1	Mid	67.74	48.73	71.93681724	0.710208696	1.783717963	28.38917642	0.52312515	1.162781063	0
Participant 3	Day_1	Mid	77.64	46.14	59.42812983	0.487372586	1.101440577	10.10402749	1.33390548	0.720470258	0
Participant 3	Day_1	Mid	24.22	24.22	100	0.574285892	1.187703851	11.10579667	8.282988574	1.380132323	0
Participant 3	Day_1	Mid	22.18	22.18	100	0.678228477	1.578753284	7.84345535	7.869103931	0.843568716	0
Participant 3	Day_1	Mid	86.93	60.71	69.83780053	0.629950005	1.388120213	29.08903573	1.036266992	1.2154033	0
Participant 3	Day_1	Mid	47.76	36.39	76.19346734	0.654596977	1.3517158	14.60998737	0.261122495	1.335098861	0
Participant 3	Day_1	Mid	34.2	34.2	100	0.403386257	0.887209317	0.048916784	0.236099419	0	0
Participant 3	Day_1	Mid	78.93	48.52	61.47219055	0.814826366	1.689989537	33.07662253	0.427480274	1.562110801	0
Participant 3	Day_1	Mid	37.13	37.13	100	0.579086468	1.374345976	15.85553068	7.027402436	1.500453812	0
Participant 3	Day_1	Mid	8.86	8.86	100	0.799905221	1.278965845	6.007512866	5.953802036	1.446731651	0
Participant 3	Day_1	Mid	16.99	16.99	100	0.501453821	0.75998869	4.489033473	5.845339127	0	0
Participant 3	Day_1	Mid	31.46	31.46	100	0.453941129	0.965588238	8.188030733	6.274624654	1.410115179	0
Participant 3	Day_1	Mid	69.24	54.27	78.37954939	0.726425269	1.937455055	26.92706929	11.95979194	1.138183383	0
Participant 3	Day_1	Mid	188.28	122.52	65.07329509	0.555299287	1.318906093	57.1646993	24.46151842	1.696912643	0
Participant 3	Day_1	Mid	20.16	20.16	100	0.303978735	0.613476898	3.34269778	2.543981389	1.315589535	0
Participant 3	Day_1	Mid	24.83	24.83	100	0.59278349	1.384043039	11.95752234	8.354861791	0.744057736	0
Participant 3	Day_1	Mid	63.37	49.28	77.76550418	0.312773428	0.891749374	7.307826085	2.166416617	0.925947856	0
Participant 3	Day_1	Mid	8.37	8.37	100	0.3668579	0.622391261	2.079382874	2.39900325	0	0
Participant 3	Day_1	Mid	308.49	235.95	76.48546144	0.405118882	1.564255263	50.42708699	18.27490758	1.142893885	0
Participant 3	Day_1	Mid	135.56	112.78	83.19563293	0.485424247	1.108747582	31.77546018	4.106110225	1.039835189	0
Participant 3	Day_1	Mid	175.44	94.32	53.7619699	0.427956557	1.127714638	23.73005227	3.678419903	1.023298422	0
Participant 3	Day_1	Mid	208.18	182.63	87.72696705	0.306936067	1.023329827	16.48631735	2.649570231	0.95189822	0
Participant 3	Day_1	Mid	47.29	22.89	48.40346796	0.479846205	0.979771539	5.073424634	5.285492774	0.906599547	0
Participant 3	Day_1	Mid	11.37	11.37	100	0.412553645	0.660939241	2.670611516	2.936782946	0	0
Participant 3	Day_1	Mid	36.74	36.74	100	0.633326552	1.109761788	19.89626195	0.211664989	0.92533026	0
Participant 3	Day_1	Mid	82.81	82.81	100	0.435918709	1.174058516	29.53930898	14.45422002	2.510146352	0
Participant 3	Day_1	Mid	6.34	6.34	100	0.473711809	0.665230209	2.492810865	1.863552027	0.540962179	0
Participant 3	Day_1	Mid	16.61	16.61	100	0.429612863	0.852449945	2.744120195	4.632919939	0	0
Participant 3	Day_1	Mid	15.45	15.45	100	0.348865015	0.668111347	2.323705253	3.859277975	1.38324282	0
Participant 3	Day_1	Mid	89.69	84.14	93.81201918	0.644318204	1.541625912	43.52779073	25.19883886	1.214998384	0
Participant 3	Day_1	Mid	79.18	79.18	100	0.597207317	1.271585285	42.71437184	23.12322783	1.987702409	0
Participant 3	Day_1	Mid	16.63	16.63	100	0.428481557	0.70195132	2.991157642	4.284192203	0	0
Participant 3	Day_1	Mid	16.85	16.85	100	0.281814087	0.566526569	3.953900356	2.30469953	0.875881545	0
Participant 3	Day_2	Mid	56.21	26.94	47.92741505	0.237414174	0.607971011	0.500224052	2.48187014	0	0
Participant 3	Day_2	Mid	20.35	20.35	100	0.331343939	0.66239626	4.022228033	4.042716076	0	0
Participant 3	Day_2	Mid	10.4	10.4	100	0.38370807	0.76203579	3.195223034	2.742151568	1.483613566	0
Participant 3	Day_2	Mid	9.95	9.95	100	0.397934741	0.772340236	2.934174566	2.346022867	0	0
Participant 3	Day_2	Mid	99.79	63.58	63.71379898	0.409597199	1.020439863	17.37087568	6.128039342	0.666851771	0
Participant 3	Day_2	Mid	9.67	9.67	100	0.461566862	0.859731303	3.994233336	2.879412258	0	0
Participant 3	Day_2	Mid	14.19	14.19	100	0.288728958	0.532003158	2.980826875	3.240255073	1.404717633	0
Participant 3	Day_2	Mid	30.55	30.55	100	0.518706178	1.178632729	14.0238916	6.257612292	1.479403061	0
Participant 3	Day_2	Mid	42.53	42.53	100	0.488665802	1.164988408	17.4037659	6.259042519	0.882676596	0
Participant 3	Day_2	Mid	87.26	71.68	82.14531286	0.65190692	1.598892656	38.80406133	22.61364661	1.227869726	0
Participant 3	Day_2	Mid	74.49	62.54	83.9575782	0.628868573	1.371371887	30.70319901	12.27497867	1.965754054	0
Participant 3	Day_2	Mid	10.72	10.72	100	0.440502467	0.743523188	4.251811643	4.144666975	1.012668901	0
Participant 3	Day_2	Mid	49.7	49.7	100	0.596868346	1.202700698	16.53241199	3.323868221	1.276354635	0
Participant 3	Day_2	Mid	165.96	79.14	47.68618944	0.361878002	0.90818045	6.699561149	7.406102555	0.872319231	0
Participant 3	Day_2	Mid	66.99	59.87	89.37154799	0.403780415	1.070088305	12.30707365	8.339652	0.988419825	0
Participant 3	Day_2	Mid	30.91	30.91	100	0.597701807	1.339719537	14.28351828	7.588505475	1.288926977	0
Participant 3	Day_2	Mid	13.25	13.25	100	0.593650429	1.126554655	4.400889539	5.41460775	1.179457151	0
Participant 3	Day_2	Mid	109.22	44.94	41.1463102	0.582107957	1.197227289	13.10556447	1.985214205	0.817682618	0
Participant 3	Day_2	Mid	49.65	49.65	100	0.5857548	1.275166816	18.79356271	0.636229003	0.847734598	0
Participant 3	Day_2	Mid	98.64	85.58	86.75993512	0.533373615	1.494034246	25.61652449	0.650261827	1.276874313	0
Participant 3	Day_2	Mid	97.18	43.66	44.9269397	0.455392788	1.077802514	13.77071726	0.471044057	1.347021815	0
Participant 3	Day_2	Mid	56.63	48.19	85.09623874	0.62390312	1.360859321	18.53021451	0.532870482	1.021860268	0
Participant 3	Day_2	Mid	49.41	43.48	87.99838089	0.62333706	1.429374293	18.55067206	0.66137385	1.010310537	0
Participant 3	Day_2	Mid	28.69	28.69	100	0.538563895	1.145832361	0.115979341	0.659940498	0	0
Participant 3	Day_2	Mid	39.3	27.68	70.43256997	0.411993517	0.941634094	1.062693348	1.026529362	0.981281748	0
Participant 3	Day_2	Mid	85.17	32.44	38.08852882	0.47488041	0.854582186	0.712819673	0.935165149	0	0
Participant 3	Day_2	Mid	44.69	44.69	100	0.688339665	1.469685627	25.71506386	0.626765478	1.177802655	0
Participant 3	Day_2	Mid	26.89	26.89	100	0.495874066	1.175319327	10.37294923	7.840796475	1.262010177	0
Participant 3	Day_2	Mid	46.04	46.04	100	0.781981378	1.863902666	32.05026287	9.916610815	1.392355943	0
Participant 3	Day_2	Mid	96.76	91.76	94.83257544	0.643507277	1.340279144	53.45003389	23.41799631	1.584119731	0
Participant 3	Day_2	Mid	279.37	144.57	51.74857716	0.451240792	1.461423662	39.63789893	2.250974245	1.041828676	0
Participant 3	Day_2	Mid	16.75	16.75	100	0.367129144	0.650115874	0.17469971	1.177479748	0	0
Participant 3	Day_2	Mid	16.73	16.73	100	0.659730587	1.236060821	10.45915359	7.445729419	0.729125571	0
Participant 3	Day_2	Mid	130.04	96.57	74.26176561	0.523374143	1.48253434	31.14776567	13.80987432	1.049081818	0
Participant 3	Day_2	Mid	64.52	16.34	25.32548047	0.377529938	0.843775923	3.450505244	2.807713996	1.17966448	0
Participant 3	Day_2	Mid	7.79	7.79	100	0.359165667	0.633772569	1.651629555	1.767703243	0	0
Participant 3	Day_2	Mid	6.72	6.72	100	0.367259946	0.711074872	1.449793163	1.989940822	1.405435334	0
Participant 3	Day_2	Mid	10.36	10.36	100	0.323513776	0.601252799	2.911758079	1.78837419	1.525226522	0
Participant 3	Day_2	Mid	15.26	15.26	100	0.474922671	0.751805428	0.10494906	0.228415702	0	0
Participant 3	Day_2	Mid	6.46	6.46	100	0.358869709	0.582407011	1.882446246	1.87101486	1.149526568	0
Participant 3	Day_2	Mid	11.3	11.3	100	0.3547274	0.706867279	0.048021549	0.096082423	0	0
Participant 3	Day_2	Mid	58.53	58.53	100	0.428605992	1.054826573	22.40293749	9.78938246	3.242716433	0
Participant 3	Day_2	Mid	99.6	83.17	83.50401606	0.437346096	1.020753733	29.77772919	0.947274704	1.1917344	0
Participant 3	Day_2	Mid	99.39	81.41	81.90964886	0.343098979	0.629291217	5.522497221	3.94354763	1.113778218	0
Participant 3	Day_2	Mid	19.98	19.98	100	0.370509903	0.676935383	3.493449375	4.038588066	0	0
Participant 3	Day_2	Mid	17.48	14.42	82.49427918	0.3867475	0.82351012	0.180838051	0.15493504	0	0
Participant 3	Day_2	Mid	205.08	155.65	75.89721084	0.441374445	1.541433454	35.5266053	17.00536815	0.99894186	0
Participant 3	Day_2	Mid	34.16	34.16	100	0.473430388	1.204030449	11.8461217	6.826944433	0.754947279	0
Participant 3	Day_2	Mid	6.76	6.76	100	0.356078805	0.61647253	2.315264084	2.226586367	0	0
Participant 3	Day_2	Mid	29.36	29.36	100	0.270745107	0.709919668	2.069956968	2.680107118	0.828321985	0
Participant 3	Day_2	Mid	66.79	35.33	52.89714029	0.285654292	0.683078995	1.486713639	2.174664996	0	0
Participant 3	Day_2	Mid	28.88	21.57	74.68836565	0.323424066	0.726864476	0.006787601	0.2260399	0	0
Participant 3	Day_2	Mid	34.46	34.46	100	0.380706776	0.797810263	0.450758083	0.33123863	0	0
Participant 3	Day_2	Mid	44.71	44.71	100	0.29463083	0.708561141	6.103285033	2.239411018	0	0
Participant 3	Day_2	Mid	33.87	33.87	100	0.315254247	0.616220991	0.151276014	0.01834748	0	0
Participant 3	Day_2	Mid	8.5	8.5	100	0.318716989	0.576253626	1.107363491	1.768014289	0	0
Participant 3	Day_2	Mid	9.29	9.29	100	0.381737572	0.647038603	0.023289544	0.122029812	0	0
Participant 3	Day_2	Mid	19.01	15.6	82.06207259	0.290991761	0.630020924	0.012415653	0.133983459	0	0
Participant 3	Day_2	Mid	30.46	30.46	100	0.285993911	0.577168832	0.760275182	0.062045175	0	0
Participant 3	Day_2	Mid	86.01	86.01	100	0.447159894	1.233392649	31.65776101	14.99971617	2.670597538	0
Participant 3	Day_2	Mid	10.83	10.83	100	0.421015399	0.702415168	3.838423835	3.064127526	1.474982222	0
Participant 3	Day_2	Mid	9.23	9.23	100	0.350208222	0.567179545	2.26858991	0.987500512	0	0
Participant 3	Day_2	Mid	76.45	70.05	91.62851537	0.753362987	1.646421194	42.60362682	25.30383495	1.384214267	0
Participant 3	Day_2	Mid	86.74	86.74	100	0.613051638	1.557208722	47.0863152	25.0016974	1.478665134	0
Participant 3	Day_2	Mid	14.27	14.27	100	0.469203731	0.724263261	2.740044259	4.491977412	0	0
Participant 3	Day_2	Mid	15.95	15.95	100	0.292309208	0.626330564	3.388668706	3.189218821	1.012197222	0
Participant 3	Day_3	Mid	36.68	36.68	100	0.255837942	0.478652218	1.919406524	4.124097931	1.418755139	0
Participant 3	Day_3	Mid	39.69	39.69	100	0.453095363	0.881633196	14.2483379	6.740449116	1.714359053	0
Participant 3	Day_3	Mid	39.04	39.04	100	0.573949234	1.223606006	18.54917788	10.37692751	2.330075703	0
Participant 3	Day_3	Mid	58.8	55.19	93.86054422	0.502203656	1.003393468	21.68442503	13.59637013	2.103314105	0
Participant 3	Day_3	Mid	17.24	17.24	100	0.571311151	0.894487543	8.370091684	6.739304283	2.360153385	0
Participant 3	Day_3	Mid	42.4	42.4	100	0.506188344	0.905421619	18.92254507	6.685859931	2.2634796	0
Participant 3	Day_3	Mid	247.57	147.16	59.44177404	0.492262046	1.56200629	46.85915269	20.27626921	1.770489711	0
Participant 3	Day_3	Mid	174.72	89.5	51.22481685	0.384685745	1.20670714	16.52909727	3.630981224	1.327497822	0
Participant 3	Day_3	Mid	65.37	47.88	73.24460762	0.487202872	1.015129218	14.13251578	0.553614245	1.400264116	0
Participant 3	Day_3	Mid	120.7	81.69	67.68019884	0.514892516	1.396316979	11.86317262	5.632042489	1.1925189	0
Participant 3	Day_3	Mid	94.94	58.61	61.73372656	0.412160937	1.123567145	3.496053957	6.73683932	1.377936124	0
Participant 3	Day_3	Mid	34.02	34.02	100	0.377177311	0.689623172	6.230611373	4.627767187	2.253573323	0
Participant 3	Day_3	Mid	29.77	29.77	100	0.368224704	0.782493489	10.53310252	6.502678147	2.587221451	0
Participant 3	Day_3	Mid	48.99	40.98	83.64972443	0.323583083	0.766812933	4.891811242	3.365406827	1.195390388	0
Participant 3	Day_3	Mid	85.35	68.72	80.51552431	0.595466075	1.234647826	28.43788438	0.964927243	1.687733156	0
Participant 3	Day_3	Mid	25.04	25.04	100	0.342090491	0.628027366	6.3761827	6.110188846	2.244442897	0
Participant 3	Day_3	Mid	167.81	82.92	49.41302664	0.501205203	1.034741589	24.37410185	5.702795484	1.496624583	0
Participant 3	Day_3	Mid	34.66	30.85	89.00750144	0.332877669	0.645041857	3.880706376	1.307661104	1.428593631	0
Participant 3	Day_3	Mid	10.29	10.29	100	0.364353427	0.559664081	1.833542841	2.686215658	1.706466563	0
Participant 3	Day_3	Mid	11.5	11.5	100	0.457163786	0.765088656	4.755954125	4.650169645	1.857865015	0
Participant 3	Day_3	Mid	34.67	34.67	100	0.513737782	0.877815255	15.0977962	6.731959307	2.696415865	0
Participant 3	Day_3	Mid	303.13	226.7	74.78639528	0.296948764	0.868286199	18.39515975	3.034954938	1.292623445	0
Participant 3	Day_3	Mid	38.35	32.61	85.03259452	0.343062949	0.594258448	0.812291034	1.026246093	0	0
Participant 3	Day_3	Mid	53.28	53.28	100	0.700628988	1.407179144	34.31706367	14.98455635	3.931668266	0
Participant 3	Day_3	Mid	207.35	128.22	61.83747287	0.559318683	1.550699111	53.04928614	23.72634953	1.681458252	0
Participant 3	Day_3	Mid	120.9	114.57	94.76426799	0.92192585	1.592277099	98.47842216	82.54819029	2.244829049	0
Participant 3	Day_3	Mid	225.82	216.45	95.85067753	0.920340242	1.651854595	185.3995845	145.3552984	2.597635999	0
Participant 3	Day_3	Mid	13.81	13.81	100	0.497868039	0.815218886	5.592020405	5.499520042	2.87510705	0
Participant 3	Day_3	Mid	10.04	10.04	100	0.612365266	0.972612406	5.423263795	4.811790185	2.151161976	0
Participant 3	Day_3	Mid	11.79	11.79	100	0.297714457	0.591107106	1.849719633	1.494357222	2.516851418	0
Participant 3	Day_3	Mid	7.43	7.43	100	0.390302376	0.652127114	2.593616249	1.419806909	3.143099798	0
Participant 3	Day_3	Mid	104.67	77.81	74.33839687	0.534316894	1.313645262	31.84701282	20.78879743	1.902503723	0
Participant 3	Day_3	Mid	8.65	8.65	100	0.504914279	0.954170632	3.688577913	3.635774747	2.689103454	0
Participant 3	Day_3	Mid	109.67	45.42	41.41515455	0.364316214	0.834777589	9.75241529	5.332751992	1.462545618	0
Participant 3	Day_3	Mid	385.03	244.97	63.62361374	0.569473247	1.224533351	110.1235831	10.50518973	2.096740356	0
Participant 3	Day_3	Mid	110.74	81.92	73.97507676	0.524974315	1.208695519	28.32789632	8.660765738	2.250371472	0
Participant 3	Day_3	Mid	51.47	33.54	65.1641733	0.453974658	0.784812284	14.06392307	13.21280835	3.126354462	0
Participant 3	Day_3	Mid	435.63	346.1	79.44815554	0.847621894	1.788147358	238.2696516	180.2421064	1.799898752	0
Participant 3	Day_3	Mid	124.84	124.84	100	1.044298115	1.789683479	126.6869366	100.3062648	2.132155695	0
Participant 3	Day_3	Mid	73.2	24.48	33.44262295	0.33804508	0.939484782	0.030573535	0.056581633	0	0
Participant 3	Day_3	Mid	219.48	219.48	100	1.081086481	1.673967939	232.0393313	167.3349013	2.825196885	0
Participant 3	Day_3	Mid	78.81	78.81	100	0.702906151	1.42813746	50.55842684	23.86544041	3.313304472	0
Participant 3	Day_3	Mid	119.32	79.68	66.778411	0.552385592	1.633039197	36.99382487	14.91913871	1.556642354	0
Participant 3	Day_3	Mid	54.34	54.34	100	0.613047361	1.139509568	23.41292297	4.737157261	1.676284986	0
Participant 3	Day_3	Mid	29.32	24	81.85538881	0.349129958	0.793667785	6.194023615	3.078779614	1.340711906	0
Participant 3	Day_3	Mid	11.89	11.89	100	0.415688891	0.619024587	0.106211776	0.168198927	0	0
Participant 3	Day_3	Mid	15.18	15.18	100	0.270404613	0.554880085	0.971235922	1.934528788	0	0
Participant 3	Day_3	Mid	11.36	11.36	100	0.348493138	0.591037515	3.275226914	1.619587996	1.821862309	0
Participant 3	Day_3	Mid	18.77	18.77	100	0.288441504	0.576767741	1.500298498	0.271789859	0	0
Participant 3	Day_3	Mid	218.58	160.12	73.25464361	0.354929897	1.128174226	32.8217215	18.17126496	2.20367435	0
Participant 3	Day_3	Mid	14.46	14.46	100	0.445332952	0.706264389	4.19617217	5.13606507	1.617495505	0
Participant 3	Day_3	Mid	18.14	18.14	100	0.317307296	0.562601939	2.793608255	3.124205067	1.396289957	0
Participant 3	Day_3	Mid	125.14	109.51	87.50998881	0.576199799	1.535249276	43.41399584	25.52826753	2.182978184	0
Participant 3	Day_3	Mid	87.61	87.61	100	0.550487177	1.169310297	43.73522104	24.81399715	3.012186911	0
Participant 3	Day_3	Mid	10.9	10.9	100	0.462458872	0.853263109	4.507244162	3.638923776	1.254793567	0
Participant 3	Day_3	Mid	15.45	15.45	100	0.326982867	0.631699678	2.719902577	1.980510794	1.214752995	0
Participant 3	Day_4	Mid	78.25	31.48	40.23003195	0.288937567	0.704645294	1.735713971	1.908773614	0	0
Participant 3	Day_4	Mid	5.81	5.81	100	0.41619343	0.604078629	1.881259514	1.841114112	2.061241618	0
Participant 3	Day_4	Mid	8.89	8.89	100	0.310706896	0.61623799	1.313427255	2.219499626	0	0
Participant 3	Day_4	Mid	16.65	16.65	100	0.374173947	0.66402118	3.72836061	3.350943604	1.426148021	0
Participant 3	Day_4	Mid	16.09	16.09	100	0.365581444	0.724326557	4.428069446	4.203300259	1.688216117	0
Participant 3	Day_4	Mid	30.85	30.85	100	0.467011811	0.903357956	11.7661844	8.753844534	1.417135163	0
Participant 3	Day_4	Mid	23.96	23.96	100	0.413710873	0.850214274	9.439080672	6.700774653	1.792863695	0
Participant 3	Day_4	Mid	10.81	10.81	100	0.254673044	0.440785923	2.550293337	2.542631543	0.84304642	0
Participant 3	Day_4	Mid	52.08	27.63	53.05299539	0.308929239	0.609618734	0.39934988	0.270486819	0	0
Participant 3	Day_4	Mid	20.45	20.45	100	0.507527598	0.896525128	8.469236081	6.679249382	1.817742456	0
Participant 3	Day_4	Mid	54.4	35.93	66.04779412	0.321336022	0.60945012	8.100430545	0.627134369	1.307693601	0
Participant 3	Day_4	Mid	28.11	28.11	100	0.421045591	0.711681683	9.849197257	0.502057286	1.645156518	0
Participant 3	Day_4	Mid	81.63	68.7	84.16023521	0.288395996	0.71072729	13.59451318	6.186325592	1.676007557	0
Participant 3	Day_4	Mid	137.64	133.75	97.17378669	0.350288748	0.719292393	32.40863102	7.689864657	1.703708023	0
Participant 3	Day_4	Mid	166.09	141.34	85.0984406	0.533584675	1.405258145	51.61574587	9.845960118	1.570098945	0
Participant 3	Day_4	Mid	91.22	72.2	79.14930936	0.376457856	1.031773592	10.78100394	1.298458863	1.423494208	0
Participant 3	Day_4	Mid	18.28	18.28	100	0.450223989	0.971770777	1.665451496	0.08602466	1.320974842	0
Participant 3	Day_4	Mid	37.21	26.1	70.14243483	0.350820161	0.839578887	4.263114279	1.029224833	1.260590433	0
Participant 3	Day_4	Mid	75.29	63.15	83.8756807	0.271179029	0.736516459	3.524755731	2.182401342	1.151376342	0
Participant 3	Day_4	Mid	113.4	80.29	70.80246914	0.323338853	1.014523649	4.210698537	3.308179584	1.146763868	0
Participant 3	Day_4	Mid	10.54	10.54	100	0.368599813	0.634494065	3.509862542	2.286368721	1.458390919	0
Participant 3	Day_4	Mid	21.95	21.95	100	0.361859094	0.636187336	0.052015844	0.286012937	0	0
Participant 3	Day_4	Mid	123.53	98.75	79.94009552	0.302207837	0.954195014	10.73705875	0.359808317	1.233746109	0
Participant 3	Day_4	Mid	78.7	40.15	51.01651842	0.309307169	0.618307184	3.970976034	1.46092717	1.373097052	0
Participant 3	Day_4	Mid	67.59	52.35	77.45228584	0.45240304	1.22382623	9.339504185	2.5031467	1.300626829	0
Participant 3	Day_4	Mid	98.75	40.51	41.02278481	0.31245958	0.731954961	1.45674214	3.734525715	0	0
Participant 3	Day_4	Mid	177.67	89.63	50.44745877	0.286190929	0.73982777	0.368261675	0.099900168	0	0
Participant 3	Day_4	Mid	18.42	18.42	100	0.343302261	0.615171916	2.540209966	0.085088089	2.327074589	0
Participant 3	Day_4	Mid	12.52	12.52	100	0.396201558	0.696131384	0.258496481	0.306886147	0	0
Participant 3	Day_4	Mid	10.88	10.88	100	0.345315116	0.633557232	1.93557018	2.171098273	1.76388675	0
Participant 3	Day_4	Mid	82.34	82.34	100	0.618218547	1.332041352	42.78139323	13.66821757	3.030894938	0
Participant 3	Day_4	Mid	96.2	73.89	76.80873181	0.682687326	1.568307955	42.06064077	14.22011871	1.630032268	0
Participant 3	Day_4	Mid	71.46	54.77	76.64427652	0.463446446	1.271043169	14.40246516	0.62480329	1.254211649	0
Participant 3	Day_4	Mid	39.22	39.22	100	0.392067524	1.019284308	7.040731821	0.422122435	1.38029658	0
Participant 3	Day_4	Mid	33.88	33.88	100	0.503330639	0.966102616	0.222279009	0.063024502	0	0
Participant 3	Day_4	Mid	78.63	55.24	70.25308406	0.431357602	0.815306377	0.30910895	0.164804611	1.020217672	0
Participant 3	Day_4	Mid	45.35	34.24	75.5016538	0.335165511	0.84558411	0.481216113	0.22046586	0	0
Participant 3	Day_4	Mid	17.65	17.65	100	0.39678013	0.713875942	0.097856569	0.23942764	0	0
Participant 3	Day_4	Mid	67.56	51.81	76.68738899	0.347500317	0.834243678	6.596538604	0.897023997	1.377601246	0
Participant 3	Day_4	Mid	21.51	21.51	100	0.504745826	0.99327543	9.899157773	0.691375191	2.155704934	0
Participant 3	Day_4	Mid	14.34	14.34	100	0.365216475	0.691879267	0.479551808	0.575418241	0	0
Participant 3	Day_4	Mid	25.49	25.49	100	0.488590459	0.916966077	3.554795143	2.747979795	1.816798904	0
Participant 3	Day_4	Mid	17.39	17.39	100	0.324601911	0.51607381	5.226898937	2.664424761	1.967707482	0
Participant 3	Day_4	Mid	156.48	98.88	63.19018405	0.49964222	1.350334627	33.54368453	15.01473568	1.880218243	0
Participant 3	Day_4	Mid	50.55	50.55	100	0.713751341	1.609220978	35.09729085	15.18765867	2.296571533	0
Participant 3	Day_4	Mid	6.81	6.81	100	0.301258251	0.559188381	1.813422676	1.739028484	2.213245513	0
Participant 3	Day_4	Mid	22.57	22.57	100	0.480830062	0.840179609	1.950177203	0.157437025	1.245044741	0
Participant 3	Day_4	Mid	6.49	6.49	100	0.378298598	0.672272804	1.42650734	1.848455739	0	0
Participant 3	Day_4	Mid	55.68	29.95	53.78951149	0.306883596	0.736544842	4.656028435	0.808314705	1.068324223	0
Participant 3	Day_4	Mid	18.81	15.36	81.65869219	0.392594338	0.734940146	0.093873894	0.097701249	0	0
Participant 3	Day_4	Mid	109.59	55.28	50.44255863	0.43172488	0.90470826	11.10514906	0.75675984	1.133082197	0
Participant 3	Day_4	Mid	49.51	18.64	37.64895981	0.269638444	0.666874148	0.025781098	0.11273866	0	0
Participant 3	Day_4	Mid	9.76	9.76	100	0.448389381	0.767699633	1.974956394	2.721613019	0.795107619	0
Participant 3	Day_4	Mid	6.21	6.21	100	0.381157803	0.677295031	1.919812633	1.863983393	1.402953145	0
Participant 3	Day_4	Mid	105.36	57.92	54.97342445	0.419662913	1.096915837	10.30424488	1.938400994	1.164605231	0
Participant 3	Day_4	Mid	111.43	81.15	72.82598941	0.273782304	0.725724722	0.985375271	1.989414452	0	0
Participant 3	Day_4	Mid	39.79	15.53	39.02990701	0.331134618	0.654245164	0.256933088	0.213649191	0	0
Participant 3	Day_4	Mid	208.09	149.4	71.79585756	0.531744475	1.167603335	63.41053444	16.36382789	2.004298288	0
Participant 3	Day_4	Mid	13.66	13.66	100	0.464242793	0.665278248	3.317647691	4.52325315	1.362048068	0
Participant 3	Day_4	Mid	14.03	14.03	100	0.384210691	0.76036219	2.292938798	3.717412883	1.503971376	0
Participant 3	Day_4	Mid	77.39	77.39	100	0.675732618	1.510241094	41.75406804	24.93215124	1.93380946	0
Participant 3	Day_4	Mid	139.1	112.45	80.8411215	0.430217813	1.319073683	36.49099438	18.04410981	2.724003476	0
Participant 3	Day_4	Mid	28.43	28.43	100	0.461866195	0.822225814	11.45762674	9.258830192	1.743519761	0
Participant 3	Day_4	Mid	155.36	107.64	69.28424305	0.481941398	1.24515772	33.77429104	0.974378343	1.238810851	0
Participant 3	Day_4	Mid	12.09	12.09	100	0.520201323	0.833399767	3.706108957	4.516191216	1.219309905	0
Participant 3	Day_5	Mid	6.63	6.63	100	0.333538201	0.529655548	1.838685041	1.747788118	1.068669997	0
Participant 3	Day_5	Mid	17.87	17.87	100	0.37949304	0.805482291	2.418208441	3.158970589	0	0
Participant 3	Day_5	Mid	186.71	99.54	53.31262386	0.520455217	1.348578854	40.15843762	6.039770222	0.926406122	0
Participant 3	Day_5	Mid	29.59	29.59	100	0.532701587	1.036798341	14.14152863	6.100653284	1.274859607	0
Participant 3	Day_5	Mid	138.07	127.37	92.25030781	0.563625173	1.546226357	57.49862813	23.48353842	0.954658179	0
Participant 3	Day_5	Mid	65.74	57.12	86.88773958	0.628231855	1.489840295	23.44658296	11.25755064	1.973530296	0
Participant 3	Day_5	Mid	64.58	46.7	72.31340972	0.482374256	1.3066299	16.06804458	6.099453088	1.101222301	0
Participant 3	Day_5	Mid	16.23	16.23	100	0.498912752	1.11973745	4.701018182	5.919782826	0.588663771	0
Participant 3	Day_5	Mid	15.21	15.21	100	0.349123842	0.711172606	2.547187363	3.167229538	0	0
Participant 3	Day_5	Mid	19.97	19.97	100	0.426944936	1.010713729	6.03998698	6.735841856	0.993706846	0
Participant 3	Day_5	Mid	27.46	24.34	88.63801894	0.353633004	0.63936141	5.696728769	6.397795375	0	0
Participant 3	Day_5	Mid	54.73	54.73	100	0.696854919	1.368368737	28.1776993	0.25192416	1.746243857	0
Participant 3	Day_5	Mid	53.17	53.17	100	0.645337077	1.342766661	29.62992115	1.047254517	1.22189493	0
Participant 3	Day_5	Mid	23.29	23.29	100	0.621246512	1.094003981	11.90547415	9.336778318	1.180524499	0
Participant 3	Day_5	Mid	61.1	43.31	70.88379705	0.485890306	1.529544682	13.36457545	8.943349959	1.511046448	0
Participant 3	Day_5	Mid	21	21	100	0.588729051	1.012460929	10.28767114	2.818832628	0.875045709	0
Participant 3	Day_5	Mid	69.82	48.28	69.14924091	0.373210937	1.055718651	2.897143945	3.708887187	0	0
Participant 3	Day_5	Mid	32	32	100	0.573155857	1.19886282	10.37545019	0.434336446	1.115465327	0
Participant 3	Day_5	Mid	89.69	51.27	57.16356338	0.554388248	1.216716788	18.6167548	0.337700261	0.833882147	0
Participant 3	Day_5	Mid	11.14	11.14	100	0.467138181	0.80691166	2.386199328	3.179685371	0.7749031	0
Participant 3	Day_5	Mid	75.23	28.88	38.38894058	0.397723997	0.889532769	0.012803127	0.171428173	0	0
Participant 3	Day_5	Mid	13.5	13.5	100	0.373062553	0.641046755	2.790534947	3.44624456	0	0
Participant 3	Day_5	Mid	89.25	41.06	46.00560224	0.544619546	1.099700395	16.4915832	0.280664152	1.03380767	0
Participant 3	Day_5	Mid	24.67	24.67	100	0.549967772	1.139835369	10.58116085	8.046882186	1.212047399	0
Participant 3	Day_5	Mid	38.31	27.03	70.5559906	0.522415718	1.147734375	7.96679273	7.880195976	0.955867351	0
Participant 3	Day_5	Mid	22.98	22.98	100	0.587207088	1.432733294	10.76612693	8.226355932	1.195513198	0
Participant 3	Day_5	Mid	29.98	29.98	100	0.467860243	1.079806944	8.678472424	1.038180503	1.078301623	0
Participant 3	Day_5	Mid	5.9	5.9	100	0.417283851	0.765112733	2.335525042	2.312389956	1.506990997	0
Participant 3	Day_5	Mid	58.14	32.07	55.15995872	0.453763924	1.175926444	8.20064114	7.736320474	1.004030466	0
Participant 3	Day_5	Mid	92.29	39.37	42.65900964	0.457088743	1.029397981	0.226570488	0.329123312	0	0
Participant 3	Day_5	Mid	30.24	30.24	100	0.489900566	1.157091232	0.068987727	0.127611675	0	0
Participant 3	Day_5	Mid	26.18	26.18	100	0.519517187	1.060241578	11.08927324	8.407031583	1.156892655	0
Participant 3	Day_5	Mid	14.95	14.95	100	0.717740822	1.286566766	9.979827701	6.289273866	0.69502552	0
Participant 3	Day_5	Mid	26.81	26.81	100	0.388849818	0.74943786	0.176367633	0.043235009	0	0
Participant 3	Day_5	Mid	82.58	61.41	74.36425285	0.664287247	1.945551518	31.22609274	14.61700189	0.819705692	0
Participant 3	Day_5	Mid	84.13	84.13	100	0.69733126	1.275783712	54.65991793	23.4163459	1.625084599	0
Participant 3	Day_5	Mid	137.63	85.86	62.38465451	0.39767437	0.914978373	24.24856931	6.385690457	0.899377861	0
Participant 3	Day_5	Mid	32.16	32.16	100	0.457516709	0.790144919	10.65594107	1.222849005	1.129421794	0
Participant 3	Day_5	Mid	26.71	18.21	68.17671284	0.516052344	1.139894427	3.834283565	6.197154324	1.098681948	0
Participant 3	Day_5	Mid	149.07	92.34	61.94405313	0.550325206	1.526896335	33.29426373	10.37050255	0.701473677	0
Participant 3	Day_5	Mid	29.56	29.56	100	0.571218193	1.161035426	11.40963139	0.205041151	0.949074153	0
Participant 3	Day_5	Mid	110.54	78.84	71.32259815	0.333628383	0.760744249	8.418677872	0.315960861	0.661525065	0
Participant 3	Day_5	Mid	57.16	41.17	72.02589223	0.335592834	0.739143902	2.500211445	2.33918207	0	0
Participant 3	Day_5	Mid	209.22	95.86	45.81779945	0.316330303	0.847050674	10.81698909	0.287663537	0	0
Participant 3	Day_5	Mid	24.14	19.59	81.15161558	0.298080188	0.627587406	0.364873418	0.299395937	1.221676123	0
Participant 3	Day_5	Mid	10.56	10.56	100	0.308740582	0.541209678	1.365501288	1.677369647	0	0
Participant 3	Day_5	Mid	17.07	17.07	100	0.432838791	0.868054398	3.792710032	0.316743876	0	0
Participant 3	Day_5	Mid	15.57	15.57	100	0.30439667	0.567927057	1.263676729	2.01284337	0	0
Participant 3	Day_5	Mid	7.18	7.18	100	0.517691998	0.721860751	3.097607052	3.009929126	0	0
Participant 3	Day_5	Mid	63.53	36.5	57.45317173	0.309231231	0.723840111	3.888160067	3.700621997	0.624077174	0
Participant 3	Day_5	Mid	88.77	26.38	29.71724682	0.387356604	0.825266393	4.810918042	1.331290543	0	0
Participant 3	Day_5	Mid	6.83	6.83	100	0.345767515	0.657326447	1.612164149	1.637272899	0	0
Participant 3	Day_5	Mid	58.5	17.6	30.08547009	0.247154793	0.543777044	3.174571741	0.267884332	0	0
Participant 3	Day_5	Mid	10.02	10.02	100	0.379704659	0.575844316	1.934259832	2.025271436	0.666674798	0
Participant 3	Day_5	Mid	101.82	74.95	73.61029267	0.320946033	0.769201168	7.148323273	1.768704022	0.787472089	0
Participant 3	Day_5	Mid	14.97	14.97	100	0.369133587	0.807654812	0.297823364	0.069840149	1.097818341	0
Participant 3	Day_5	Mid	24.33	24.33	100	0.490495042	0.943095369	7.5692146	5.738527714	0.919607706	0
Participant 3	Day_5	Mid	16.47	16.47	100	0.534281622	1.113840263	7.688543	4.694352022	0.767271378	0
Participant 3	Day_5	Mid	10.69	10.69	100	0.386344671	0.655744132	1.93864207	2.296735782	0.663096658	0
Participant 3	Day_5	Mid	48.01	48.01	100	0.625136582	1.192552391	24.99411573	6.042436458	0.987875379	0
Participant 3	Day_5	Mid	25.9	22.89	88.37837838	0.414491623	0.775674107	6.391874933	6.295541362	0.827184091	0
Participant 3	Day_5	Mid	126.03	52.6	41.73609458	0.397533097	0.94058349	11.64087966	0.333315479	0.899442891	0
Participant 3	Day_5	Mid	229.39	103.93	45.30711888	0.455446893	1.151796762	22.85116303	2.023328621	0.904680196	0
Participant 3	Day_5	Mid	263.07	143.4	54.51020641	0.420914251	0.963541951	41.72667615	15.50161105	2.096366117	0
Participant 3	Day_5	Mid	17.53	17.53	100	0.409664484	0.802793239	4.361989374	2.271036633	0	0
Participant 3	Day_5	Mid	94.76	78.72	83.07302659	0.714801424	1.631205467	45.74556652	25.36416078	1.171127612	0
Participant 3	Day_5	Mid	110.37	66.62	60.36060524	0.497589613	1.148561258	24.10236281	8.572184944	0.955735921	0
Participant 3	Day_5	Mid	56.09	56.09	100	0.602605259	1.275008778	20.82627527	7.098953332	2.331996129	0
Participant 3	Day_5	Mid	44.7	44.7	100	0.541942421	1.183558148	18.79561605	13.35456757	0.774515253	0
Participant 3	Day_5	Mid	71.93	71.93	100	0.495066324	1.204126898	23.26974555	1.069753497	1.062779194	0
Participant 3	Day_5	Mid	9.84	9.84	100	0.376596572	0.56185356	3.184913123	3.035521132	0	0
Participant 3	Day_5	Mid	11.07	11.07	100	0.508207646	0.755900514	4.853826488	4.421682838	0.907165638	0
Participant 3	Day_5	Mid	8.3	8.3	100	0.284135197	0.565085445	1.999964992	1.903379486	0	0
Participant 3	Day_6	Mid	59.85	45.21	75.53884712	0.308488957	0.591683567	1.659495861	2.170194576	1.304132259	0
Participant 3	Day_6	Mid	22.32	22.32	100	0.174981363	0.409423853	1.586415483	1.529520886	1.62844992	0
Participant 3	Day_6	Mid	17.53	17.53	100	0.386370924	0.704648303	2.710733975	4.078526536	0.749963076	0
Participant 3	Day_6	Mid	157.48	148.89	94.54533909	0.491093479	1.496503655	52.56514411	23.81933888	1.297316901	0
Participant 3	Day_6	Mid	56.51	56.51	100	0.599079579	1.26092298	28.00483561	15.22040891	2.370822348	0
Participant 3	Day_6	Mid	82.56	82.56	100	0.609776048	1.702930733	41.17691192	14.10382446	1.68447212	0
Participant 3	Day_6	Mid	75.44	58.85	78.00901379	0.603927174	1.153433594	31.43793259	16.73009801	2.831720519	0
Participant 3	Day_6	Mid	21.25	21.25	100	0.484038026	0.897824068	8.768219347	6.869526486	1.871726763	0
Participant 3	Day_6	Mid	151.76	104.79	69.0498155	0.469004837	1.11062709	38.07334983	0.248856437	1.206675691	0
Participant 3	Day_6	Mid	110.94	60.2	54.26356589	0.49188896	1.23682451	21.09264975	6.1843975	1.285627236	0
Participant 3	Day_6	Mid	189.63	138.55	73.06333386	0.543622308	1.478153674	60.0616759	23.67456112	1.509955217	0
Participant 3	Day_6	Mid	35.66	35.66	100	0.828427998	1.505721453	24.68400555	11.07926455	2.927353922	0
Participant 3	Day_6	Mid	17.23	17.23	100	0.347968252	0.656209013	3.410989785	4.178163391	1.273399688	0
Participant 3	Day_6	Mid	74.8	69.59	93.03475936	0.52286008	1.302097114	27.36610132	0.51038542	1.542805926	0
Participant 3	Day_6	Mid	60.73	29.4	48.41099951	0.338009468	0.691578867	1.041173208	0.909039696	1.625683372	0
Participant 3	Day_6	Mid	18.22	18.22	100	0.620270368	1.072267605	9.052045411	8.247186773	1.475529699	0
Participant 3	Day_6	Mid	173.43	140.17	80.82223375	0.561243544	1.387423065	54.01385104	8.121719861	1.127820034	0
Participant 3	Day_6	Mid	89.63	46.77	52.18118933	0.529356644	1.237498412	14.96514096	0.212237584	1.095464514	0
Participant 3	Day_6	Mid	20.32	20.32	100	0.476842125	1.045215595	1.022003041	0.887770678	1.372732873	0
Participant 3	Day_6	Mid	30.58	30.58	100	0.654506152	1.36750443	15.55079856	4.037064822	3.340930489	0
Participant 3	Day_6	Mid	97.41	68.91	70.74222359	0.423016321	0.997990509	16.58543733	4.120495549	1.099529111	0
Participant 3	Day_6	Mid	28.8	24.55	85.24305556	0.453139883	0.965619382	8.247796243	2.628027131	1.101229744	0
Participant 3	Day_6	Mid	11.54	11.54	100	0.553255716	1.007978148	5.746627586	4.726020627	1.83494974	0
Participant 3	Day_6	Mid	40.63	37.38	92.00098449	0.401251723	1.40871664	8.641811704	0.285337114	1.066010917	0
Participant 3	Day_6	Mid	20.17	20.17	100	0.584805524	1.107620809	11.33983161	1.081120738	1.501976295	0
Participant 3	Day_6	Mid	15.67	15.67	100	0.565383663	0.981460246	6.149666762	6.979682193	1.427198547	0
Participant 3	Day_6	Mid	36.12	29.18	80.786268	0.338761789	0.611356677	5.967160554	6.739366918	0.929361889	0
Participant 3	Day_6	Mid	71.97	34.44	47.8532722	0.347738308	0.872025732	1.073439427	1.081061691	1.02261941	0
Participant 3	Day_6	Mid	102.96	89.07	86.50932401	0.415946943	1.143141974	16.2942989	0.168652229	1.191437623	0
Participant 3	Day_6	Mid	53.82	53.82	100	0.509727573	1.067574917	7.782052827	0.286496388	1.342627309	0
Participant 3	Day_6	Mid	17.64	17.64	100	0.689681178	1.380183465	10.76718807	8.203133651	1.74469619	0
Participant 3	Day_6	Mid	13.23	13.23	100	0.458578785	0.746138229	5.406413257	5.30444008	1.860156889	0
Participant 3	Day_6	Mid	25.01	25.01	100	0.508304765	0.948884904	1.006437345	0.917286232	1.604170008	0
Participant 3	Day_6	Mid	25.1	25.1	100	0.466637912	0.996595394	0.054727238	0.058491514	0	0
Participant 3	Day_6	Mid	73.15	66.61	91.05946685	0.630601823	1.760714079	30.84232493	14.61905823	1.575765672	0
Participant 3	Day_6	Mid	52.04	44.55	85.60722521	0.729529649	1.48113448	28.15347319	23.03989909	3.170202209	0
Participant 3	Day_6	Mid	5.67	5.67	100	0.327059346	0.554205829	1.772071024	1.536560575	2.385792712	0
Participant 3	Day_6	Mid	16.71	16.71	100	0.281462252	0.545797925	0.336549227	0.83328988	0	0
Participant 3	Day_6	Mid	19.92	19.92	100	0.33543704	0.59433164	0.715599214	0.93418486	0	0
Participant 3	Day_6	Mid	83.92	75.15	89.54957102	0.551578505	1.240722683	27.56476351	13.93144338	2.542541342	0
Participant 3	Day_6	Mid	10.42	10.42	100	0.41178323	0.741751615	3.025015731	2.680305315	1.723219352	0
Participant 3	Day_6	Mid	32.43	32.43	100	0.495178971	1.064816419	13.2359781	8.032479071	1.138185751	0
Participant 3	Day_6	Mid	37.29	27.91	74.84580316	0.32167328	0.708169854	5.493031844	3.590440548	0.767032175	0
Participant 3	Day_6	Mid	31.11	31.11	100	0.269750323	0.546307019	2.516525671	1.856912116	1.260927196	0
Participant 3	Day_6	Mid	16.05	16.05	100	0.383075994	0.628435684	1.167031784	1.297462387	0.782850027	0
Participant 3	Day_6	Mid	13.34	13.34	100	0.248692445	0.561154454	1.905418524	1.68718994	0.918811371	0
Participant 3	Day_6	Mid	6.57	6.57	100	0.335825676	0.527880811	1.272670587	1.378962301	2.247934142	0
Participant 3	Day_6	Mid	21.59	21.59	100	0.369753904	0.647271032	5.198696837	0.560688763	1.488467894	0
Participant 3	Day_6	Mid	88.01	84.81	96.36404954	0.557793584	1.421759512	35.67266664	9.432409441	1.15357064	0
Participant 3	Day_6	Mid	61.15	54.75	89.53393295	0.502025571	1.181277624	19.05589956	2.997582116	1.511287345	0
Participant 3	Day_6	Mid	6.69	6.69	100	0.371793485	0.583454788	2.250587905	2.077970696	0.986641212	0
Participant 3	Day_6	Mid	270.92	191.12	70.54481028	0.495599961	1.299169956	43.09144821	7.120539531	1.399222426	0
Participant 3	Day_6	Mid	264.4	142.11	53.74810893	0.430065935	1.119877866	39.46578045	7.80487885	1.620520425	0
Participant 3	Day_6	Mid	72.13	32.65	45.26549286	0.360192207	0.728215984	0.377595704	0.116676787	0	0
Participant 3	Day_6	Mid	13.41	13.41	100	0.333550766	0.636308696	0.696579875	1.157054756	0	0
Participant 3	Day_6	Mid	137.07	76.11	55.52637339	0.293859337	0.709798147	6.819354385	0.157294809	1.2787474	0
Participant 3	Day_6	Mid	79.85	43.57	54.56480902	0.301203288	0.629227441	2.873732532	2.817087826	1.218655113	0
Participant 3	Day_6	Mid	131.52	61.6	46.83698297	0.430318828	0.94943551	14.18307156	1.725943645	1.086143067	0
Participant 3	Day_6	Mid	7.07	7.07	100	0.381061172	0.694926907	2.102793698	1.631075272	2.640312323	0
Participant 3	Day_6	Mid	117.23	87.8	74.89550456	0.428196694	1.035545181	19.77907802	1.845512659	1.225534982	0
Participant 3	Day_6	Mid	227.67	151.41	66.50415074	0.455483236	1.209831146	51.28169804	14.25164208	2.080483213	0
Participant 3	Day_6	Mid	12.64	12.64	100	0.399125009	0.735812626	4.31516504	2.450321843	0.945909067	0
Participant 3	Day_6	Mid	70.23	70.23	100	0.726505721	1.582872042	43.99897206	25.70292872	1.717602887	0
Participant 3	Day_6	Mid	127.39	114.99	90.26611194	0.604244329	1.35778687	56.64482684	25.1551781	2.249830549	0
Participant 3	Day_6	Mid	13.51	13.51	100	0.30758724	0.476522567	2.882835778	3.058142131	1.10133471	0
Participant 3	Day_6	Mid	14.66	14.66	100	0.246356518	0.449160277	2.661803557	2.400793516	1.243635476	0
Participant 3	Day_6	Mid	8	8	100	0.450978167	0.701523382	2.95627119	2.660273458	1.2274836	0
Participant 3	Day_6	Mid	80.01	37.58	46.96912886	0.312377449	0.604913527	2.676439889	2.499993208	0.93081338	0
Participant 3	Day_6	Mid	31.42	22.08	70.27371101	0.467820307	0.723803377	7.667366559	3.001687597	1.386795775	0
Participant 3	Day_6	Mid	7.38	7.38	100	0.44885045	0.63971112	3.192361532	3.043391981	2.086194629	0
Participant 3	Day_7	Mid	7.78	7.78	100	0.321860189	0.559025014	2.323131968	2.184182679	0	0
Participant 3	Day_7	Mid	9.56	9.56	100	0.526736303	0.772892152	4.476055812	3.925803313	0.742924413	0
Participant 3	Day_7	Mid	9.72	9.72	100	0.275656783	0.549917474	1.040321551	2.052545749	0	0
Participant 3	Day_7	Mid	13.98	13.98	100	0.354378946	0.665247537	3.816143238	3.359689821	1.112778228	0
Participant 3	Day_7	Mid	12.21	12.21	100	0.341909129	0.589076967	2.563626319	0.907646477	0	0
Participant 3	Day_7	Mid	25.93	25.93	100	0.448419349	0.799781577	10.19573992	7.734549677	0.685786831	0
Participant 3	Day_7	Mid	42.28	42.28	100	0.519260524	0.987824886	19.28049128	6.780199864	1.37851658	0
Participant 3	Day_7	Mid	114.23	97.38	85.24905892	0.531525142	1.594768353	40.25713553	14.90698528	0.932755396	0
Participant 3	Day_7	Mid	20.05	20.05	100	0.388053068	0.892229975	5.109182704	1.456701574	1.374948856	0
Participant 3	Day_7	Mid	9.97	9.97	100	0.308764917	0.574458434	1.284151347	1.787922057	0	0
Participant 3	Day_7	Mid	24.98	24.98	100	0.702476527	1.222555574	17.19316251	10.53539609	1.529345695	0
Participant 3	Day_7	Mid	43.95	43.95	100	0.727914637	1.389079481	28.81047606	19.92774795	1.943914688	0
Participant 3	Day_7	Mid	11.6	11.6	100	0.528240421	0.953367146	3.397748884	3.909413623	0.872051251	0
Participant 3	Day_7	Mid	49.27	45.22	91.77998782	0.548566594	1.206264368	20.46053687	2.967090571	1.256997901	0
Participant 3	Day_7	Mid	10.38	10.38	100	0.563279479	0.989331044	5.411549886	3.848614742	0	0
Participant 3	Day_7	Mid	18.93	18.93	100	0.588050531	1.140615398	8.706117093	8.355410186	1.092032266	0
Participant 3	Day_7	Mid	14.47	14.47	100	0.768725819	1.335050561	10.60731814	8.761683268	1.582966499	0
Participant 3	Day_7	Mid	30.1	30.1	100	0.447947526	0.95104929	9.158047825	5.81539237	0.836983024	0
Participant 3	Day_7	Mid	232.98	135.71	58.24963516	0.441839044	1.247463625	31.61522652	8.175500888	1.255712777	0
Participant 3	Day_7	Mid	16.39	16.39	100	0.725637206	1.283988775	10.79444751	10.5125498	1.405159054	0
Participant 3	Day_7	Mid	160.18	98.3	61.36846048	0.409179346	1.344097047	14.86556028	8.163459061	0.977388279	0
Participant 3	Day_7	Mid	165.77	97.08	58.56306931	0.378451586	1.085621493	0.20359417	0.551230083	0	0
Participant 3	Day_7	Mid	18.93	18.93	100	0.583775113	0.97109189	8.100920904	7.893777056	0.90872253	0
Participant 3	Day_7	Mid	149.49	88.88	59.45548197	0.360438056	0.82082541	8.08651399	8.333678823	0	0
Participant 3	Day_7	Mid	23.63	23.63	100	0.382119069	0.817232942	6.266171509	5.7764787	1.172182814	0
Participant 3	Day_7	Mid	10.66	10.66	100	0.722238723	1.1824648	6.988582852	5.497887093	0	0
Participant 3	Day_7	Mid	16.53	16.53	100	0.311073618	0.704224865	2.355971285	2.378995908	0.76674003	0
Participant 3	Day_7	Mid	10.37	10.37	100	0.494643596	0.776903261	2.341954716	3.106018592	0.735337793	0
Participant 3	Day_7	Mid	11.79	11.79	100	0.555152583	1.045382883	4.290021674	4.987921769	0.771294009	0
Participant 3	Day_7	Mid	16.02	16.02	100	0.383132762	0.713226385	3.516760949	4.227859176	0	0
Participant 3	Day_7	Mid	13.07	13.07	100	0.457643409	1.096929955	3.380475816	3.932936287	0	0
Participant 3	Day_7	Mid	11.84	11.84	100	0.475675391	0.832315612	2.58420527	3.515294017	0.756417227	0
Participant 3	Day_7	Mid	20.63	20.63	100	0.642466746	1.189618185	10.28028947	7.728681462	1.184423812	0
Participant 3	Day_7	Mid	75.77	63.74	84.12300383	0.462480043	1.255917832	7.936718646	7.561508677	1.019789073	0
Participant 3	Day_7	Mid	23.81	23.81	100	0.518957041	1.159385021	8.033065122	0.212479082	0.735339428	0
Participant 3	Day_7	Mid	9.46	9.46	100	0.440518628	0.830366711	1.302005223	2.220333405	1.166695128	0
Participant 3	Day_7	Mid	41.51	41.51	100	0.754560547	1.483619535	25.48116138	0.705048447	1.197321462	0
Participant 3	Day_7	Mid	20.86	20.86	100	0.43863147	1.111915822	0.316739493	0.335209606	0	0
Participant 3	Day_7	Mid	97.23	75.67	77.82577394	0.526722103	1.436039855	22.91146285	1.050438794	0.806344579	0
Participant 3	Day_7	Mid	29.79	29.79	100	0.557468872	1.133958229	1.078746291	0.871011304	0.96667992	0
Participant 3	Day_7	Mid	13.78	13.78	100	0.673742605	1.244879676	6.296518949	6.904906482	1.192538695	0
Participant 3	Day_7	Mid	19.2	19.2	100	0.430319382	0.721292484	5.140101949	6.015874821	0.93847823	0
Participant 3	Day_7	Mid	12.05	12.05	100	0.706477243	1.257970745	6.350117585	6.696379343	1.002812183	0
Participant 3	Day_7	Mid	17.23	17.23	100	0.550490247	1.161279702	5.636401384	7.633021907	1.047158291	0
Participant 3	Day_7	Mid	13.54	13.54	100	0.422893199	0.812287731	3.753547585	4.149195337	0.587270514	0
Participant 3	Day_7	Mid	221.97	124.78	56.2148038	0.486897693	1.916498182	36.35822166	10.71978428	1.081032038	0
Participant 3	Day_7	Mid	89.31	85.81	96.08106595	0.700679081	1.454439505	54.83797085	23.22874265	1.723375326	0
Participant 3	Day_7	Mid	79.48	39.25	49.3834927	0.461715988	0.989199171	14.35037553	6.004192293	0.752894228	0
Participant 3	Day_7	Mid	58.59	41.24	70.38743813	0.289476418	0.678906171	5.878136706	5.332511194	0	0
Participant 3	Day_7	Mid	18.22	18.22	100	0.311333692	0.537063541	0.21559066	0.568267491	0	0
Participant 3	Day_7	Mid	29.12	29.12	100	0.510057303	0.857960428	0.681284334	1.348593377	0	0
Participant 3	Day_7	Mid	14.64	14.64	100	0.460479651	0.815086445	4.990938877	0.191671643	0	0
Participant 3	Day_7	Mid	47.38	47.38	100	0.677255774	1.266928187	26.39606593	0.363546584	1.04289779	0
Participant 3	Day_7	Mid	175.7	129.02	73.43198634	0.463053117	1.750456225	36.23219476	11.44967982	0.906383083	0
Participant 3	Day_7	Mid	51.57	46.68	90.51774287	0.441025179	0.983045156	13.49623221	2.693836317	1.239322194	0
Participant 3	Day_7	Mid	13.66	13.66	100	0.389732812	0.792286718	3.117456254	2.206116354	0.575148514	0
Participant 3	Day_7	Mid	76.05	46.71	61.42011834	0.550487795	1.002642684	18.96711126	1.14034244	0.625262665	0
Participant 3	Day_7	Mid	44.71	26.43	59.1142921	0.535384952	1.033878528	8.285224906	0.190330114	1.181436962	0
Participant 3	Day_7	Mid	133.14	61.53	46.21451104	0.553985078	1.061300993	24.33713157	3.486376657	1.105357715	0
Participant 3	Day_7	Mid	12.72	12.72	100	0.395980814	0.809089743	2.143735078	3.836356433	1.025966954	0
Participant 3	Day_7	Mid	6.89	6.89	100	0.419431685	0.671609501	1.75813857	1.995355893	1.049880889	0
Participant 3	Day_7	Mid	130.67	71.41	54.64911609	0.443025517	0.915519575	10.71804832	1.475207443	1.204612057	0
Participant 3	Day_7	Mid	12.62	12.62	100	0.484443726	0.748705024	5.841370192	4.033130525	1.852721785	0
Participant 3	Day_7	Mid	200.34	104.96	52.39093541	0.385637555	0.924771714	22.75166313	3.176373473	0.875243312	0
Participant 3	Day_7	Mid	98.5	79.03	80.23350254	0.29674568	0.690253592	12.0899121	8.713971321	0.877573675	0
Participant 3	Day_7	Mid	15.86	15.86	100	0.431373523	0.751918728	5.533034397	5.162729077	1.401916086	0
Participant 3	Day_7	Mid	10	10	100	0.240060721	0.395709559	1.580736049	0.875736743	0	0
Participant 3	Day_7	Mid	112.5	104.18	92.60444444	0.481725735	1.231649286	40.71781794	18.23430106	1.862470034	0
Participant 3	Day_7	Mid	193.42	109.05	56.37989867	0.584200953	1.602356982	47.84077737	18.29388254	1.394589504	0
Participant 3	Day_7	Mid	14.11	14.11	100	0.407050902	0.620297174	3.473406635	3.46900764	0.74757173	0
Participant 3	Day_7	Mid	148.67	135.86	91.38360126	0.578223365	1.385789019	58.0555647	24.97349065	1.573071956	0
Participant 3	Day_7	Mid	16.51	16.51	100	0.434805371	0.915906785	5.927806505	4.404163672	1.564355424	0
Participant 3	Day_7	Mid	10.51	10.51	100	0.338154376	0.722022826	3.195055383	3.018353007	1.069184796	0
Participant 4	Day_1	Low	22.49	18.34	81.54735438	0.134087961	0.37199523	1.257792555	0.473146883	0	0
Participant 4	Day_1	Low	33.9	28.69	84.63126844	0.131859226	0.508405711	0.431972751	0.185689616	0	0
Participant 4	Day_1	Low	2.84	2.84	100	0.125576258	0.212821338	0.331086825	0.314632927	0	0
Participant 4	Day_1	Low	2.65	2.65	100	0.128842137	0.191951904	0.223662209	0.218286206	0	0
Participant 4	Day_1	Low	16.76	16.76	100	0.143916045	0.295991678	1.293655324	0.505930419	0.726729356	0
Participant 4	Day_1	Low	2.53	2.53	100	0.114135381	0.208942958	0.181734392	0.17858752	0	0
Participant 4	Day_1	Low	36.79	36.79	100	0.141108919	0.421486624	0.650803889	0.487082908	0	0
Participant 4	Day_1	Low	6.79	6.79	100	0.094999309	0.176318899	0.415504432	0.377680652	0	0
Participant 4	Day_1	Low	4.23	4.23	100	0.133894663	0.224303512	0.434962014	0.387008907	0	0
Participant 4	Day_1	Low	6.58	6.58	100	0.088480129	0.149997361	0.475057474	0.425995071	0	0
Participant 4	Day_1	Low	18.51	18.51	100	0.120379756	0.223562805	1.234737968	0.530703995	0	0
Participant 4	Day_1	Low	15.64	11.79	75.38363171	0.131814857	0.27774711	0.576538849	0.533663976	0	0
Participant 4	Day_1	Low	56.32	22.5	39.95028409	0.141523308	0.465880376	0.966620632	0.498038549	0	0
Participant 4	Day_1	Low	18.62	18.62	100	0.155026705	0.471441825	0.019997558	0.081125035	0	0
Participant 4	Day_1	Low	32.16	20.31	63.15298507	0.121293962	0.315275016	1.289551288	0.445658721	0.804631247	0
Participant 4	Day_1	Low	298.42	203.47	68.18242745	0.153693053	0.655675562	2.949302955	0.100439335	0.906979652	0
Participant 4	Day_1	Low	3.84	3.84	100	0.328401951	0.592905548	0.721954912	0.545501332	0	0
Participant 4	Day_1	Low	53.09	19.48	36.69240912	0.139749701	0.356838551	1.553308503	0.373753456	0.98635417	0
Participant 4	Day_1	Low	7.81	7.81	100	0.183101671	0.465339864	0.242856259	0.305732364	0	0
Participant 4	Day_1	Low	35.27	25.85	73.29174936	0.158719342	0.648201567	0.71972105	0.608332259	0	0
Participant 4	Day_1	Low	4.75	4.75	100	0.267073621	0.593179203	1.066071237	0.58390045	2.393330432	0
Participant 4	Day_1	Low	6.39	6.39	100	0.155594188	0.315270894	0.823776318	0.56004629	0	0
Participant 4	Day_1	Low	7.32	7.32	100	0.139388902	0.273426689	0.049550789	0.05965334	0	0
Participant 4	Day_1	Low	8.16	8.16	100	0.19669077	0.434410972	1.30789319	0.366616571	1.868784889	0
Participant 4	Day_1	Low	7.02	7.02	100	0.125350318	0.201779837	0.085700489	0.069569934	0	0
Participant 4	Day_1	Low	10	10	100	0.180423395	0.463425822	0.450703222	0.269615868	0	0
Participant 4	Day_1	Low	5.09	5.09	100	0.318679455	0.745236491	0.541384525	0.528444331	0	0
Participant 4	Day_1	Low	45.41	23.35	51.42039198	0.16313845	0.303472333	1.073857317	0.638696855	1.251215919	0
Participant 4	Day_1	Low	6.11	6.11	100	0.236256205	0.397386491	0.329911694	0.252575383	0	0
Participant 4	Day_1	Low	24.03	19.82	82.48023304	0.145802412	0.41042862	1.687979585	0.058854107	0.878661853	0
Participant 4	Day_1	Low	3.58	3.58	100	0.120495395	0.261387543	0.338189746	0.31797348	0	0
Participant 4	Day_1	Low	4.44	4.44	100	0.168360692	0.30371683	0.506534069	0.446720699	0	0
Participant 4	Day_1	Low	10.56	10.56	100	0.248376839	1.588540872	2.136355851	2.109597887	2.349842868	0
Participant 4	Day_1	Low	130.54	96.46	73.8930596	0.42758503	1.288794552	24.5423423	11.26525993	1.22988687	0
Participant 4	Day_1	Low	38.55	38.55	100	0.37481632	0.847239972	10.01790599	7.596173855	0	0
Participant 4	Day_1	Low	24.25	24.25	100	0.433255835	0.78317822	9.382817092	7.444473402	2.029798124	0
Participant 4	Day_1	Low	11.19	11.19	100	0.469946934	0.829758993	4.076021237	4.307535798	0	0
Participant 4	Day_1	Low	6.98	6.98	100	0.336176084	0.581211828	1.833295024	1.646415678	0	0
Participant 4	Day_1	Low	46.6	41.56	89.18454936	0.337714	0.65769909	9.826264466	8.021622656	0	0
Participant 4	Day_1	Low	8.92	8.92	100	0.277673244	0.403893319	2.154662896	2.046359309	0	0
Participant 4	Day_1	Low	14.08	14.08	100	0.157120083	0.301697021	1.717179629	1.414269835	0	0
Participant 4	Day_1	Low	188.84	173.54	91.89790299	0.249633554	0.785544595	20.65467557	6.318205427	0.659235844	0
Participant 4	Day_1	Low	18.66	18.66	100	0.160340349	0.353611911	1.667755333	1.335031221	0	0
Participant 4	Day_1	Low	9.21	9.21	100	0.429950949	0.672471314	3.372374437	3.166117526	0	0
Participant 4	Day_1	Low	113.22	88.94	78.55502561	0.318335761	0.69577066	20.06041692	1.189265088	0.610528797	0
Participant 4	Day_1	Low	44.13	40.17	91.02651258	0.299254214	0.702649819	4.539907069	0.123564504	0	0
Participant 4	Day_1	Low	45.81	21.29	46.47456887	0.285108678	0.561315103	1.389829199	2.582258494	0	0
Participant 4	Day_1	Low	106.71	74.97	70.25583357	0.45393469	0.939679261	31.02682416	12.13774986	0.756098241	0
Participant 4	Day_1	Low	179.62	127.67	71.07783098	0.39907619	0.981940229	39.24911541	6.399407037	0.697100325	0
Participant 4	Day_1	Low	37.38	37.38	100	0.578687821	0.925985084	19.18432199	6.446835416	0.852177458	0
Participant 4	Day_1	Low	54.62	54.62	100	0.565932835	0.919381135	25.46213435	0.125395285	0.997766653	0
Participant 4	Day_1	Low	353.02	224.34	63.54880743	0.439067498	1.10846526	76.23562563	6.24847477	1.049390849	0
Participant 4	Day_1	Low	25.76	25.76	100	0.434052123	0.838428911	8.222040283	6.864485651	1.015303445	0
Participant 4	Day_1	Low	5.73	5.73	100	0.287065276	0.432109824	1.375306236	1.172188467	0	0
Participant 4	Day_1	Low	18.13	18.13	100	0.315879772	0.605121162	4.334552654	4.073801304	0	0
Participant 4	Day_1	Low	110.2	99.83	90.58983666	0.402278576	0.87268089	24.14918896	3.439797801	0.746588583	0
Participant 4	Day_1	Low	41.72	41.72	100	0.377995734	0.795119467	12.4141078	4.392051523	0.551409091	0
Participant 4	Day_1	Low	130.53	84.09	64.42197196	0.477676099	0.806796945	34.30327295	6.33396879	0.583614497	0
Participant 4	Day_1	Low	21.9	21.9	100	0.397143486	0.72403478	8.276281054	7.548963615	0.797060065	0
Participant 4	Day_1	Low	186.98	104.55	55.91507113	0.349194021	0.801683581	25.99313156	6.866454385	0.685192799	0
Participant 4	Day_1	Low	197.32	137.37	69.61787959	0.448030708	0.89499888	44.73994158	9.161319674	0.801634026	0
Participant 4	Day_1	Low	14.32	14.32	100	0.404626991	0.585158322	5.226192197	3.64383152	0.652741541	0
Participant 4	Day_1	Low	13.18	13.18	100	0.335730665	0.607856742	3.946830353	2.685536264	0	0
Participant 4	Day_1	Low	100.54	60.24	59.91645116	0.32084232	0.624516544	15.719832	2.871859832	0.657956962	0
Participant 4	Day_1	Low	17.68	17.68	100	0.345011491	0.569930184	5.487476847	3.708636837	0	0
Participant 4	Day_1	Low	37.04	32.2	86.93304536	0.38262784	0.608596164	9.864965864	0.381596822	0.791004438	0
Participant 4	Day_1	Low	90.17	64.95	72.03060885	0.377418222	0.712288392	19.80225193	7.732787211	0.635806422	0
Participant 4	Day_1	Low	69.75	49.72	71.28315412	0.449258423	0.894431888	18.35829513	0.497296155	1.167408328	0
Participant 4	Day_1	Low	25.05	25.05	100	0.628863447	1.000142079	15.0029301	4.393853036	1.307520191	0
Participant 4	Day_1	Low	120.6	36.77	30.48922056	0.499135494	1.237343594	15.16082235	4.258167698	0	0
Participant 4	Day_1	Low	174.58	136.18	78.00435331	0.491422586	0.889938146	51.28722664	7.147832994	0.638511485	0
Participant 4	Day_1	Low	14.86	14.86	100	0.318616066	0.501820406	4.098071013	3.912879841	0	0
Participant 4	Day_1	Low	24.19	24.19	100	0.565759388	0.96158574	12.3348525	8.664314612	0	0
Participant 4	Day_1	Low	34.62	30.92	89.31253611	0.483921066	0.88284837	11.69454015	11.22109666	0	0
Participant 4	Day_1	Low	22.38	22.38	100	0.375321791	0.672469783	0.243689739	0.253477659	0	0
Participant 4	Day_1	Low	52.03	52.03	100	0.461137633	0.770943442	14.98383707	3.896755771	0.63374493	0
Participant 4	Day_1	Low	54.82	46.91	85.5709595	0.470620617	0.811209918	20.12279056	4.766883816	0.677360291	0
Participant 4	Day_1	Low	68.01	62.59	92.03058374	0.37948458	0.647931846	15.24830476	3.882979508	0.590951262	0
Participant 4	Day_1	Low	94.48	66.22	70.08890771	0.368514194	0.74583079	21.65068538	4.394847128	0	0
Participant 4	Day_1	Low	58.04	52.26	90.04135079	0.425785358	0.73449838	15.08142301	3.892028546	0.583447446	0
Participant 4	Day_2	Low	55.17	55.17	100	0.453013891	0.79057713	15.04939553	4.056056992	0.542658654	0
Participant 4	Day_2	Low	248.09	180.52	72.76391632	0.448887284	0.951340604	51.45330767	0.90134281	0.761476488	0
Participant 4	Day_2	Low	40.67	29.97	73.69068109	0.644535602	1.208140896	15.28384301	8.47517865	0.784495406	0
Participant 4	Day_2	Low	69.13	48.06	69.52119196	0.452556365	0.912905242	17.68914328	8.710545244	0.669943808	0
Participant 4	Day_2	Low	28.95	28.95	100	0.605164368	1.017461201	16.67746353	12.14233265	0.602184407	0
Participant 4	Day_2	Low	5.86	5.86	100	0.378703108	0.596065856	1.574901733	1.451688917	0.614783133	0
Participant 4	Day_2	Low	175.75	119.52	68.0056899	0.571614879	1.107744262	52.73474558	13.00697107	0.705849479	0
Participant 4	Day_2	Low	40.72	40.72	100	0.55800147	1.046555694	18.87912825	6.811823236	0.796321559	0
Participant 4	Day_2	Low	30.4	20.55	67.59868421	0.347451043	0.638541152	5.084701981	3.832076806	0.64041047	0
Participant 4	Day_2	Low	31.13	31.13	100	0.504931534	0.997403496	12.69097962	9.466875639	0.679696666	0
Participant 4	Day_2	Low	15.05	15.05	100	0.426548091	0.756092925	5.926069778	4.963871289	1.059936045	0
Participant 4	Day_2	Low	59.67	59.67	100	0.471779972	0.847385102	23.76553703	3.544988429	0.801287771	0
Participant 4	Day_2	Low	152.5	66.1	43.3442623	0.300416197	0.611572979	13.80035741	3.848071597	0	0
Participant 4	Day_2	Low	98.27	55.27	56.24300397	0.349096312	0.855763882	13.27298439	7.09973737	0.627032597	0
Participant 4	Day_2	Low	158.52	99.92	63.03305577	0.301416056	0.749301141	18.15945038	2.401207531	1.063665163	0
Participant 4	Day_2	Low	21.48	21.48	100	0.451123597	0.730841325	7.039192022	5.531413308	1.303470677	0
Participant 4	Day_2	Low	47.89	16.04	33.49342243	0.325915492	0.649931378	3.632797458	0.08209738	0.774175177	0
Participant 4	Day_2	Low	21.69	21.69	100	0.47249566	0.798077482	8.810575142	5.889626135	0.657985421	0
Participant 4	Day_2	Low	23.39	23.39	100	0.451123155	0.828463608	9.717347862	5.769872915	1.030114662	0
Participant 4	Day_2	Low	9.31	9.31	100	0.240193122	0.445045775	1.238306058	0.273556236	0.936322249	0
Participant 4	Day_2	Low	46.82	35.2	75.18154635	0.562441111	0.971508381	18.20700738	0.659588754	1.051282363	0
Participant 4	Day_2	Low	4.94	4.94	100	0.276103149	0.460593887	1.034118213	0.750091853	0	0
Participant 4	Day_2	Low	5.62	5.62	100	0.325823269	0.502794335	1.501105202	1.267961679	0	0
Participant 4	Day_2	Low	107.06	80.33	75.03269195	0.273301259	0.736171314	11.87731369	0.440846034	0.876498907	0
Participant 4	Day_2	Low	55.84	42.46	76.03868195	0.50500951	1.031210224	17.82452475	11.9084677	0.733830068	0
Participant 4	Day_2	Low	37.43	32.24	86.13411702	0.5310642	0.955581107	15.66235584	10.9245406	0.561041783	0
Participant 4	Day_2	Low	44.76	29.66	66.26452189	0.397748912	0.643838454	5.711863137	3.239975076	0	0
Participant 4	Day_2	Low	43.33	43.33	100	0.479508109	0.961137745	17.51491038	15.13573118	0.662279362	0
Participant 4	Day_2	Low	33.71	33.71	100	0.502424342	0.865524182	13.75970748	13.14757136	1.003557707	0
Participant 4	Day_2	Low	90.6	51.76	57.13024283	0.383719836	0.725143042	17.06609094	1.314641644	0	0
Participant 4	Day_2	Low	54.88	44.07	80.30247813	0.332129786	0.568610768	10.0777776	7.369264731	0	0
Participant 4	Day_2	Low	30.37	30.37	100	0.56998504	0.896683057	14.90413597	4.291617875	0.766342425	0
Participant 4	Day_2	Low	77.66	69.31	89.24800412	0.476450123	1.02672761	24.73571467	4.815292627	0.560034142	0
Participant 4	Day_2	Low	64.53	60.08	93.10398264	0.534620411	0.872908012	27.47149179	4.133045039	0.658653326	0
Participant 4	Day_2	Low	66.98	47.7	71.21528815	0.458699332	0.927951251	17.95427594	11.26733951	0.56294919	0
Participant 4	Day_2	Low	12.71	12.71	100	0.381016573	0.575187764	4.626901479	2.930652318	0.614608321	0
Participant 4	Day_2	Low	18.8	18.8	100	0.31787269	0.612583926	5.733853422	3.663629327	0	0
Participant 4	Day_2	Low	19.81	19.81	100	0.427405994	0.70218872	7.934569598	6.32134148	0	0
Participant 4	Day_2	Low	266.95	194.51	72.86383218	0.452808088	1.118996081	64.12050335	0.655634707	1.231470107	0
Participant 4	Day_2	Low	65.83	65.83	100	0.482772707	0.940625123	26.03171428	7.189455461	0.703179779	0
Participant 4	Day_2	Low	90.48	43.6	48.18744474	0.622367204	1.188963386	22.57309797	0.657032338	0.698151962	0
Participant 4	Day_2	Low	91.71	45.76	49.8964126	0.233195795	0.577248484	4.389157462	0.79838048	0.78101207	0
Participant 4	Day_2	Low	23.99	23.99	100	0.420107796	0.691722899	8.674084352	6.57337882	0	0
Participant 4	Day_2	Low	21	21	100	0.45817575	0.858960859	9.206382636	6.453099761	0.881146977	0
Participant 4	Day_2	Low	23.6	23.6	100	0.428843029	0.66732254	9.585090943	8.10130363	0	0
Participant 4	Day_2	Low	121.43	90.56	74.57794614	0.395401958	0.951819481	25.74867268	4.492849308	0.943352748	0
Participant 4	Day_2	Low	68.52	51.97	75.84646818	0.44713787	1.0104784	19.0422698	10.53266653	0.689437539	0
Participant 4	Day_2	Low	7.64	7.64	100	0.249337066	0.453917932	1.607376949	1.184777331	0	0
Participant 4	Day_2	Low	24.47	24.47	100	0.444303789	0.771663578	10.19398458	8.215725111	1.030514527	0
Participant 4	Day_2	Low	66.33	56.13	84.62234283	0.413799206	0.926033321	21.09260496	7.769607642	0.927878077	0
Participant 4	Day_2	Low	13.73	13.73	100	0.350637272	0.548793359	4.190022883	4.086454509	0	0
Participant 4	Day_2	Low	35.77	35.77	100	0.610607216	1.042457368	18.62075803	8.544745206	0.556239212	0
Participant 4	Day_2	Low	21.77	21.77	100	0.575826034	1.004077134	11.25250045	10.73075859	0	0
Participant 4	Day_2	Low	46.26	43.27	93.53653264	0.533783795	0.91130422	15.77557763	3.936933419	0.68548225	0
Participant 4	Day_2	Low	48.62	43.89	90.27149321	0.54803508	0.943257964	21.67952335	4.200824897	0.524095135	0
Participant 4	Day_2	Low	56.57	51.16	90.43662719	0.466177273	0.826470589	16.0110732	3.880445939	0.58464366	0
Participant 4	Day_2	Low	53.7	46.12	85.88454376	0.521107948	0.873306724	21.88712524	4.318489874	0	0
Participant 4	Day_2	Low	62.67	56.51	90.1707356	0.411387432	0.741917196	15.74703971	3.879882613	0	0
Participant 4	Day_2	Low	52.31	46.06	88.05199771	0.466342541	0.771428089	20.52909187	4.907871713	0	0
Participant 4	Day_2	Low	26.43	26.43	100	0.723776316	1.211561612	11.56233136	12.03565257	0.646245162	0
Participant 4	Day_2	Low	42.08	38.43	91.32604563	0.496575971	0.785104009	16.7354186	12.47140273	0.643387259	0
Participant 4	Day_2	Low	66.03	59.24	89.7167954	0.391361297	0.695783346	15.5146052	3.975949844	0.509465088	0
Participant 4	Day_2	Low	89.19	81.96	91.89371006	0.481734254	0.948983614	32.00504826	7.890173998	0.533036656	0
Participant 4	Day_2	Low	40.06	36.32	90.66400399	0.51964687	0.888713233	17.05771303	12.13737881	0	0
Participant 4	Day_3	Low	60.69	52.72	86.86768825	0.434544363	0.734793438	15.41067113	4.03638727	0	0
Participant 4	Day_3	Low	69.88	62.19	88.99542072	0.378655134	0.727866465	21.71131263	4.112240301	0	0
Participant 4	Day_3	Low	45.8	30.75	67.13973799	0.430975988	0.758997625	5.727779827	10.810082	0	0
Participant 4	Day_3	Low	33	33	100	0.558847319	0.982623456	16.91512581	8.841752831	0.630128441	0
Participant 4	Day_3	Low	27.99	27.99	100	0.591720267	1.036716806	16.20199237	12.17301318	0	0
Participant 4	Day_3	Low	44.96	32.06	71.30782918	0.323037422	0.5981169	7.357600349	2.704304846	0	0
Participant 4	Day_3	Low	235.48	156.53	66.47273654	0.461327767	0.984386348	44.83582288	10.5578675	0.661269757	0
Participant 4	Day_3	Low	223.54	153.4	68.62306522	0.534440201	1.085593553	70.85274699	11.0413194	0.641285256	0
Participant 4	Day_3	Low	29.24	29.24	100	0.486468366	0.871886168	13.52047163	2.673359261	0	0
Participant 4	Day_3	Low	50.33	50.33	100	0.457165385	0.90662043	19.32153015	7.662115762	0.7895863	0
Participant 4	Day_3	Low	27.09	27.09	100	0.60398482	0.996354237	15.84418732	4.624805232	1.005356249	0
Participant 4	Day_3	Low	12.58	12.58	100	0.408722435	0.753140992	4.656212526	3.702002561	0	0
Participant 4	Day_3	Low	46.89	30.36	64.74728087	0.588281015	1.021742536	14.55169797	13.92694477	0.973240368	0
Participant 4	Day_3	Low	59.27	59.27	100	0.605540415	1.137547969	30.14377882	4.171677823	1.076610779	0
Participant 4	Day_3	Low	22.51	22.51	100	0.339385043	0.808370572	5.129613171	3.391604331	0	0
Participant 4	Day_3	Low	240.75	173.44	72.04153686	0.519040223	1.121902785	67.30092749	9.092547904	0.853529335	0
Participant 4	Day_3	Low	21.42	21.42	100	0.557489779	0.926561527	11.73189114	7.719417437	0.610848266	0
Participant 4	Day_3	Low	163.37	96.26	58.92146661	0.454833256	0.994864494	36.96829701	3.709818641	0.74565643	0
Participant 4	Day_3	Low	69.9	69.9	100	0.495323549	1.06669558	28.11271948	0.730398982	1.410984642	0
Participant 4	Day_3	Low	107.44	87.2	81.16157856	0.449252135	0.897348875	29.59491525	2.118605627	0.935195709	0
Participant 4	Day_3	Low	83.84	67.18	80.12881679	0.540833532	1.033855392	30.60659923	4.525831582	0	0
Participant 4	Day_3	Low	19.24	19.24	100	0.478416218	0.744791297	8.79981028	6.666462659	0	0
Participant 4	Day_3	Low	225.04	151.03	67.11251333	0.457500494	0.932372987	51.00685181	7.920794926	0.897660397	0
Participant 4	Day_3	Low	176.14	119.49	67.83808334	0.553742436	1.077889688	51.83958835	4.558633356	0.706664354	0
Participant 4	Day_3	Low	28.83	28.83	100	0.754594409	1.030303821	21.0684639	6.411918214	0.672265376	0
Participant 4	Day_3	Low	180.57	115.69	64.06933599	0.44418849	0.928334402	38.49947304	13.70246017	0.814716182	0
Participant 4	Day_3	Low	5.54	5.54	100	0.294134835	0.426162901	1.352364801	1.187163112	0	0
Participant 4	Day_3	Low	18.67	18.67	100	0.361199541	0.64327671	6.211984648	1.238785418	0.629719235	0
Participant 4	Day_3	Low	36.98	36.98	100	0.264123003	0.662630275	3.215326943	0.332185323	0.706155443	0
Participant 4	Day_3	Low	310.43	212	68.29236865	0.37296131	0.799415809	62.57823665	7.475836155	0.807242341	0
Participant 4	Day_3	Low	113.53	86.56	76.24416454	0.436480867	0.856792878	28.98775174	4.654119419	0.746663911	0
Participant 4	Day_3	Low	32.1	32.1	100	0.55717998	1.050649643	16.6362819	3.85345088	0	0
Participant 4	Day_3	Low	26.25	26.25	100	0.440242095	0.802135443	10.3091621	7.459828334	0.911163615	0
Participant 4	Day_3	Low	57.09	44.49	77.92958487	0.412649729	0.772460893	15.34475734	7.515722216	0.761731504	0
Participant 4	Day_3	Low	30.78	30.78	100	0.597860534	0.979802766	16.62491914	4.362247355	0.869932209	0
Participant 4	Day_3	Low	23.71	23.71	100	0.617145116	0.972230933	13.82574617	10.2277235	0	0
Participant 4	Day_3	Low	7.72	7.72	100	0.253466461	0.422061229	1.547317639	1.396439938	0	0
Participant 4	Day_3	Low	15.13	15.13	100	0.325089891	0.515096816	4.397705635	2.81862591	0	0
Participant 4	Day_3	Low	17.41	17.41	100	0.383680733	0.672243396	6.174115964	3.593052275	0	0
Participant 4	Day_3	Low	92.95	78.29	84.22807961	0.408976096	0.806304569	23.80932265	8.236904737	0.804319724	0
Participant 4	Day_3	Low	119.5	107.55	90	0.36162245	0.763451491	31.70052087	0.431220765	0.592487737	0
Participant 4	Day_3	Low	94.31	68.61	72.74944333	0.506129938	0.894378351	25.42533686	7.383041136	0.672983752	0
Participant 4	Day_3	Low	65.55	57.91	88.34477498	0.510559989	0.984515125	23.94446443	3.207627141	0.651556182	0
Participant 4	Day_3	Low	122.82	67.98	55.34929165	0.489776191	1.041698546	29.43408597	3.67333231	0	0
Participant 4	Day_3	Low	59.39	54.3	91.42953359	0.435364995	0.761367554	15.7188546	3.718495471	0	0
Participant 4	Day_3	Low	104.09	83.73	80.44000384	0.417919138	0.734467307	31.60195538	3.60288199	0	0
Participant 4	Day_4	Low	58.81	55.04	93.58952559	0.422930648	0.741849414	15.83778721	4.135553106	0.521425514	0
Participant 4	Day_4	Low	126.56	74.83	59.12610619	0.393599484	0.754186333	26.25866014	3.832486568	0.588992845	0
Participant 4	Day_4	Low	112.95	74.86	66.27711377	0.350853585	0.678512161	14.06390848	6.45969538	0.821720329	0
Participant 4	Day_4	Low	37.42	37.42	100	0.417805914	0.845300927	5.895024516	10.88724176	0	0
Participant 4	Day_4	Low	80.17	44.39	55.36983909	0.413999349	0.854438384	17.03947027	10.75668655	0.688120374	0
Participant 4	Day_4	Low	334.13	231.32	69.23053901	0.415228417	0.961932426	63.61712654	10.42016273	0.767481399	0
Participant 4	Day_4	Low	201.28	144.02	71.55206677	0.430589347	0.976684242	48.80396512	1.880586167	0.644453535	0
Participant 4	Day_4	Low	361.36	241.25	66.7616781	0.427817129	0.982692547	65.21451386	6.839129983	0.764599799	0
Participant 4	Day_4	Low	69.99	54.18	77.41105872	0.423150058	0.796703248	20.58198595	12.92790169	0.769036028	0
Participant 4	Day_4	Low	39.72	39.72	100	0.59374483	0.98183956	21.96849898	7.279288024	1.15902727	0
Participant 4	Day_4	Low	62.27	62.27	100	0.584295414	0.966779699	34.26220139	7.332710219	0.788412076	0
Participant 4	Day_4	Low	233.58	147.01	62.93775152	0.483860589	0.910540736	58.5957313	12.85043489	0.775436103	0
Participant 4	Day_4	Low	22.27	22.27	100	0.401509926	0.717898564	7.771462121	5.743159051	0.552252351	0
Participant 4	Day_4	Low	16.66	16.66	100	0.368651801	0.694292114	5.806405309	3.556385384	1.043536953	0
Participant 4	Day_4	Low	36.2	30.51	84.28176796	0.423407614	0.800252396	12.09136887	9.809453558	0	0
Participant 4	Day_4	Low	100.45	60.76	60.48780488	0.481718337	0.838149585	23.04606544	5.907908422	0.790731029	0
Participant 4	Day_4	Low	29.82	29.82	100	0.562432525	0.842855236	13.21790831	4.451871784	0.823122849	0
Participant 4	Day_4	Low	79.03	54.74	69.26483614	0.434694821	0.849898555	21.61990145	12.87787256	0.766640701	0
Participant 4	Day_4	Low	32	28.52	89.125	0.321103253	0.670201926	5.252423877	0.381918467	0.802901789	0
Participant 4	Day_4	Low	34.21	34.21	100	0.554753772	0.90179151	16.75601262	14.75252021	0.598380268	0
Participant 4	Day_4	Low	97.58	55.73	57.11211314	0.425546309	0.964457314	12.28104053	13.23727387	0.761764944	0
Participant 4	Day_4	Low	58.67	31.77	54.15033237	0.228289729	0.508592761	4.837650598	2.99916613	0	0
Participant 4	Day_4	Low	64.19	58.52	91.16684842	0.262799652	0.559395978	8.802972266	5.477710402	0.638179724	0
Participant 4	Day_4	Low	15.54	15.54	100	0.26571768	0.554432038	3.117842216	1.96375699	0.689861395	0
Participant 4	Day_4	Low	46.99	38.53	81.9961694	0.407591045	0.796671502	8.785622415	3.546312322	0.70207362	0
Participant 4	Day_4	Low	10.75	10.75	100	0.367822025	0.704418923	3.330016412	2.682782688	0.90304287	0
Participant 4	Day_4	Low	8	8	100	0.29597137	0.498532406	2.104902868	2.078933222	0	0
Participant 4	Day_4	Low	12.33	12.33	100	0.393333456	0.713946186	0.274814907	2.489976481	0	0
Participant 4	Day_4	Low	57.03	50.23	88.07645099	0.319309057	0.935499841	11.69399104	4.694006075	0.721642333	0
Participant 4	Day_4	Low	9.61	9.61	100	0.23253227	0.467075563	2.077490404	1.305861435	0.858549862	0
Participant 4	Day_4	Low	11.18	11.18	100	0.279591469	0.494882175	2.825831696	2.125359571	0.909234299	0
Participant 4	Day_4	Low	294.85	160.84	54.54977107	0.324786387	1.040723708	31.78702791	9.278293531	0.707648869	0
Participant 4	Day_4	Low	7.24	7.24	100	0.389872732	0.593119461	2.577494011	2.24858149	1.14325158	0
Participant 4	Day_4	Low	40.6	17.78	43.79310345	0.318680453	0.622900553	3.946715864	3.371887634	0.960026404	0
Participant 4	Day_4	Low	50.42	46.36	91.94763983	0.495639255	1.02649068	19.87301	12.24797918	0.60400079	0
Participant 4	Day_4	Low	165.97	109.19	65.78899801	0.345505379	0.844127929	30.67146592	8.0199535	0.654383321	0
Participant 4	Day_4	Low	30.87	30.87	100	0.166468215	0.621297048	3.865726624	0.521841679	0	0
Participant 4	Day_4	Low	18.22	18.22	100	0.242534456	0.502165376	3.675068629	2.387740057	0	0
Participant 4	Day_4	Low	51.18	51.18	100	0.235622819	0.622808284	8.120666863	3.370181749	0	0
Participant 4	Day_4	Low	14.35	14.35	100	0.155410614	0.311314851	1.943259664	1.816159064	0	0
Participant 4	Day_4	Low	105.16	105.16	100	0.182261137	0.625674888	10.54896018	2.247132275	0	0
Participant 4	Day_4	Low	72.76	58.16	79.93402969	0.311477808	0.667366889	12.33220984	2.781538882	0.859516912	0
Participant 4	Day_4	Low	91.89	91.89	100	0.4964197	1.031655927	36.8650522	14.21540373	0.965290909	0
Participant 4	Day_4	Low	247.7	192.5	77.7149778	0.541686577	1.204489217	85.8952523	20.22136641	0.971928838	0
Participant 4	Day_4	Low	30.2	30.2	100	0.716952736	0.962912762	20.79715366	6.56765759	0.725711033	0
Participant 4	Day_4	Low	111.64	60.89	54.54138302	0.533803597	1.14403793	24.91690944	9.629490263	0.925025751	0
Participant 4	Day_4	Low	27.33	27.33	100	0.62826818	1.101260868	15.41796274	12.01165705	0.852963294	0
Participant 4	Day_4	Low	100.1	86.21	86.12387612	0.293444905	1.033046104	10.6100914	3.2249438	1.008975919	0
Participant 4	Day_4	Low	61.36	53.18	86.66883963	0.502721622	1.056792127	21.94871499	16.44934405	0.992435374	0
Participant 4	Day_4	Low	80.11	45.16	56.37248783	0.628150941	1.046935097	23.75809757	8.293296777	0.682749984	0
Participant 4	Day_4	Low	364.94	238.97	65.48199704	0.466742453	1.262638015	87.81582152	9.16637891	0.717990656	0
Participant 4	Day_4	Low	60.95	60.95	100	0.476543031	0.883578802	22.23786001	11.86584142	0.575377187	0
Participant 4	Day_4	Low	15.99	15.99	100	0.360196421	0.556312094	2.470841602	4.191269528	0.921612251	0
Participant 4	Day_4	Low	48.37	48.37	100	0.432633071	0.796591316	16.55391935	3.512649737	0	0
Participant 4	Day_4	Low	60.69	60.69	100	0.551936525	0.972117722	26.67460359	0.376744388	0.902825146	0
Participant 4	Day_4	Low	74.81	74.81	100	0.566600368	0.967517152	38.14556292	1.282910739	0.811590536	0
Participant 4	Day_4	Low	151.93	110.67	72.84275653	0.500463783	1.023178784	46.69323441	0.36692507	0.764072955	0
Participant 4	Day_4	Low	189.25	151.8	80.21136063	0.490982854	0.998595686	59.74790136	7.503482905	1.177434799	0
Participant 4	Day_4	Low	29.3	29.3	100	0.426617363	0.731663524	10.64808391	0.915000889	0.598362637	0
Participant 4	Day_4	Low	37.66	33.75	89.61763144	0.326796695	0.699088267	7.733128282	2.408462727	0.71021647	0
Participant 4	Day_4	Low	22.69	22.69	100	0.241895695	0.461981228	5.223051678	3.480750791	0	0
Participant 4	Day_4	Low	38.41	35.32	91.95521999	0.341960238	0.54251732	10.98788899	0.989379009	0.716904796	0
Participant 4	Day_4	Low	32.75	32.75	100	0.390152366	0.620695362	11.17092624	9.166530957	0.885918485	0
Participant 4	Day_4	Low	91.08	74.3	81.57663592	0.562119972	1.066379006	31.88913835	1.281265779	1.018480431	0
Participant 4	Day_4	Low	31.2	31.2	100	0.387364227	0.762131122	8.523937209	8.153701366	0.73138927	0
Participant 4	Day_4	Low	88.65	42.36	47.78341794	0.216143626	0.448265634	6.107308422	1.232858147	0	0
Participant 4	Day_4	Low	128.69	55.67	43.25899448	0.335275126	0.818199604	15.28166361	7.591930386	0	0
Participant 4	Day_4	Low	119.74	71.58	59.7795223	0.454066796	0.894548903	26.2661999	4.543715149	0.907425537	0
Participant 4	Day_4	Low	72.42	45.29	62.53797294	0.570033522	1.128440482	23.48247346	3.684010481	0.957479736	0
Participant 4	Day_4	Low	44.3	40.47	91.35440181	0.615947606	1.096308842	22.71479035	0.529547842	1.196528191	0
Participant 4	Day_4	Low	306.8	170.72	55.64537158	0.530350449	1.022427996	63.33263423	4.243202411	0.838033669	0
Participant 4	Day_4	Low	23.46	23.46	100	0.570417965	0.964681964	11.14798437	11.32865733	0.845130081	0
Participant 4	Day_4	Low	86.59	80.71	93.20937753	0.331706533	0.618052575	17.90257157	3.914937344	0.57343528	0
Participant 4	Day_4	Low	124.69	102.51	82.21188548	0.35686097	0.680461931	32.84580987	4.355736033	0.555821712	0
Participant 4	Day_4	Low	71.03	64.62	90.97564409	0.358617095	0.621678817	15.63464409	3.963806191	0.552462368	0
Participant 4	Day_4	Low	107.39	84.55	78.73172549	0.41560366	0.781604431	31.54862984	4.24129528	0.593783091	0
Participant 4	Day_5	Low	60	53.47	89.11666667	0.43934217	0.755790849	15.53233678	4.183675624	0.5585514	0
Participant 4	Day_5	Low	106.32	82.7	77.78404816	0.448627461	0.78565877	32.17555537	3.663823651	0	0
Participant 4	Day_5	Low	88.94	77.56	87.20485721	0.433917451	0.850991429	18.60330175	4.073549092	0.752552405	0
Participant 4	Day_5	Low	22.67	22.67	100	0.586181515	1.046179811	12.56556359	8.518842096	0.810186582	0
Participant 4	Day_5	Low	44.12	44.12	100	0.480737027	0.973142023	17.82916721	8.41130173	0.764300637	0
Participant 4	Day_5	Low	124.8	83.53	66.93108974	0.536992765	0.98427818	36.21243842	10.7337502	0.719499517	0
Participant 4	Day_5	Low	71.59	44.6	62.2992038	0.399598971	0.845651751	15.06014372	2.681037972	0	0
Participant 4	Day_5	Low	285.79	213.35	74.65271703	0.40936017	0.899363858	67.0676551	12.63966369	0.710053645	0
Participant 4	Day_5	Low	101.19	98.03	96.87716177	0.386425385	0.878443159	28.33996277	3.414033727	0.687286445	0
Participant 4	Day_5	Low	53.85	53.85	100	0.556749655	0.960875991	25.70075086	8.336974888	0.677161264	0
Participant 4	Day_5	Low	116.46	82.74	71.04585265	0.472188517	0.905981952	26.31413139	13.04075877	0.77317282	0
Participant 4	Day_5	Low	25.78	25.78	100	0.537211145	0.87845096	12.31363258	4.951100672	0.732672095	0
Participant 4	Day_5	Low	29.48	29.48	100	0.557113994	0.946213116	15.59902784	4.480077377	0	0
Participant 4	Day_5	Low	31.01	31.01	100	0.52224427	0.866545139	12.44164537	4.805509201	0.742001702	0
Participant 4	Day_5	Low	250.14	161.61	64.60781962	0.498617914	0.906739287	70.86836159	4.525141594	0.730495719	0
Participant 4	Day_5	Low	72.59	52.71	72.61330762	0.543956977	0.903092818	25.90574611	0.183388736	0.687398836	0
Participant 4	Day_5	Low	11.52	11.52	100	0.148780105	0.287785511	1.389465648	0.856500741	0	0
Participant 4	Day_5	Low	231.48	201.24	86.93623639	0.274889966	0.600451066	44.60174765	1.421281595	0.748135823	0
Participant 4	Day_5	Low	17.11	17.11	100	0.620122128	1.093860939	7.053493398	0.305023336	0.793209714	0
Participant 4	Day_5	Low	21.8	21.8	100	0.470116865	0.925881224	7.147264076	0.227745482	0.742268538	0
Participant 4	Day_5	Low	41.35	41.35	100	0.599872255	1.08036033	22.02519751	4.647438696	1.081463946	0
Participant 4	Day_5	Low	169.35	98.18	57.9746088	0.440820072	1.031644951	26.61036222	12.25245151	0.828155248	0
Participant 4	Day_5	Low	285.31	143.82	50.40832778	0.285436089	0.72191036	28.5354444	7.729558876	0.803215367	0
Participant 4	Day_5	Low	86.19	52.22	60.58707507	0.505441337	0.844248338	24.68120878	6.840266306	0.944087595	0
Participant 4	Day_5	Low	168.12	126.77	75.404473	0.457044814	0.901791328	45.54050812	10.87406654	0.748328572	0
Participant 4	Day_5	Low	30.25	30.25	100	0.462065955	0.75348429	13.73783929	9.15249121	0.651477138	0
Participant 4	Day_5	Low	71.05	67.97	95.66502463	0.207651877	0.6313305	8.591663337	5.01075099	0.763563829	0
Participant 4	Day_5	Low	392.18	356.2	90.82564129	0.183752269	0.566748743	27.34603926	10.62912819	0.676100264	0
Participant 4	Day_5	Low	42.66	42.66	100	0.267727125	0.530996178	5.633009466	4.485987103	0.796911063	0
Participant 4	Day_5	Low	18.2	18.2	100	0.197340295	0.384201653	3.154492374	2.615323942	0.633770913	0
Participant 4	Day_5	Low	37.46	37.46	100	0.458031591	0.821701868	16.6039644	12.20891658	0.883511079	0
Participant 4	Day_5	Low	10.94	10.94	100	0.540438152	0.814916313	5.56927446	4.43668313	0.674090295	0
Participant 4	Day_5	Low	18.59	18.59	100	0.243925615	0.618473292	2.097201174	1.607128503	0	0
Participant 4	Day_5	Low	25.89	25.89	100	0.42248372	0.776777084	9.626056423	7.577147803	0.607864065	0
Participant 4	Day_5	Low	62.01	52.89	85.29269473	0.343397005	0.791995909	11.29567355	8.444984741	0.976777072	0
Participant 4	Day_5	Low	9.91	9.91	100	0.478266659	0.756554564	4.307885561	4.293010743	0	0
Participant 4	Day_5	Low	8.46	8.46	100	0.358941705	0.636171269	2.005147442	2.058014209	0	0
Participant 4	Day_5	Low	14.23	14.23	100	0.255238112	0.547151311	1.952609641	2.605370894	0	0
Participant 4	Day_5	Low	23.3	23.3	100	0.228685725	0.53046116	4.67243871	3.727050418	0	0
Participant 4	Day_5	Low	16.24	16.24	100	0.32100697	0.61369568	4.559911857	3.948016149	1.140223101	0
Participant 4	Day_5	Low	48.5	48.5	100	0.248468171	0.773069826	3.324714046	3.921733866	0	0
Participant 4	Day_5	Low	363.38	241.99	66.59419891	0.398978949	1.020455586	68.344938	1.208499878	0.675997213	0
Participant 4	Day_5	Low	43.91	38.54	87.77043954	0.400456017	0.679555963	12.12370983	3.90336738	0.793186844	0
Participant 4	Day_5	Low	50.26	44.78	89.09669717	0.579876251	0.96377199	23.35611714	4.508338021	1.103048623	0
Participant 4	Day_5	Low	48.8	48.8	100	0.560222783	1.089809824	24.85123172	5.870606522	0.844413735	0
Participant 4	Day_5	Low	39.86	39.86	100	0.559808987	1.108265577	20.26376489	2.383013286	0.743629935	0
Participant 4	Day_5	Low	103.15	65.19	63.19922443	0.436221481	0.798601865	21.2660439	5.819942548	0.604756742	0
Participant 4	Day_5	Low	70.48	64.55	91.58626561	0.384808471	0.813348725	15.66048689	10.79197178	0.736200902	0
Participant 4	Day_5	Low	42.49	22.69	53.40080019	0.259373699	0.506535701	1.917183319	1.60829035	0	0
Participant 4	Day_5	Low	29.84	29.84	100	0.449923704	0.800047738	11.64652519	0.254147835	0.73772651	0
Participant 4	Day_5	Low	16.08	16.08	100	0.291111186	0.467875134	4.245484102	2.760361136	0.666561583	0
Participant 4	Day_5	Low	241.54	143.29	59.32350749	0.342125844	0.733311779	34.52524523	0.639451808	0.857709548	0
Participant 4	Day_5	Low	18.8	18.8	100	0.327988445	0.59028803	5.658431859	4.448934886	0	0
Participant 4	Day_5	Low	34.13	34.13	100	0.468719422	0.737655152	14.79531373	4.619044622	0.969810756	0
Participant 4	Day_5	Low	142.31	104.07	73.12908439	0.524972391	1.036653784	46.18218011	4.690593838	0.593293356	0
Participant 4	Day_5	Low	20.02	20.02	100	0.643558341	1.036996536	12.14141843	8.54122043	0.646892324	0
Participant 4	Day_5	Low	37.37	25.63	68.58442601	0.521233465	0.979289129	11.22432527	10.76632828	0.639011691	0
Participant 4	Day_5	Low	160.26	101.16	63.12242606	0.362027216	0.656579648	25.44812868	0.287780428	0.520700955	0
Participant 4	Day_6	Low	87.24	28.39	32.54241174	0.256778778	0.577800736	6.205794007	4.558023522	0	0
Participant 4	Day_6	Low	16.93	16.93	100	0.375052176	0.630949685	5.871229983	4.65379639	0	0
Participant 4	Day_6	Low	24.95	24.95	100	0.406717285	0.833074715	9.522752315	9.054769597	0	0
Participant 4	Day_6	Low	42.36	38.94	91.92634561	0.370520284	1.169944608	11.38213254	8.474457412	0	0
Participant 4	Day_6	Low	15.99	15.99	100	0.913878632	1.175362085	13.10086293	5.251254246	0.567914459	0
Participant 4	Day_6	Low	146.05	114.38	78.31564533	0.370707088	0.856715715	31.44317184	16.39122196	0.966632872	0
Participant 4	Day_6	Low	88.14	37.58	42.63671432	0.424777751	0.836552434	11.14892061	1.223268787	0.690841093	0
Participant 4	Day_6	Low	14.71	14.71	100	0.316766416	0.562776455	2.256666218	1.05477488	0	0
Participant 4	Day_6	Low	21.52	21.52	100	0.485807745	0.801328041	10.3344334	4.716577185	0	0
Participant 4	Day_6	Low	82.27	58.57	71.19241522	0.525142326	0.998371857	24.00513891	15.45623134	0	0
Participant 4	Day_6	Low	289.3	199.78	69.0563429	0.410039124	1.009463706	62.41174143	14.58729111	0.700551155	0
Participant 4	Day_6	Low	6.84	6.84	100	0.303387087	0.651452062	1.72808328	1.686020267	0	0
Participant 4	Day_6	Low	165.16	94.16	57.0113829	0.414981838	0.991194309	30.20690699	1.376137036	0	0
Participant 4	Day_6	Low	7.21	7.21	100	0.411168804	0.616002702	2.480334121	2.343392657	0	0
Participant 4	Day_6	Low	95.75	60.51	63.19582245	0.299083128	0.713326223	12.12608771	0.284857711	0	0
Participant 4	Day_6	Low	8.77	8.77	100	0.291077801	0.515069379	2.092971275	1.72178207	0	0
Participant 4	Day_6	Low	171.49	122.99	71.71846755	0.375824214	0.785987301	34.03967124	0.292057046	0	0
Participant 4	Day_6	Low	97.94	97.94	100	0.510798396	0.866238649	41.02106908	7.942377773	0	0
Participant 4	Day_6	Low	38.12	38.12	100	0.405051987	0.699216076	13.48091758	8.144838026	0	0
Participant 4	Day_6	Low	12.35	12.35	100	0.325039911	0.553245637	3.65147789	2.834485945	0	0
Participant 4	Day_6	Low	137.58	110.4	80.24422154	0.305802257	0.756594637	14.34524729	0.399865488	0	0
Participant 4	Day_6	Low	13.69	13.69	100	0.312776354	0.539384941	4.072500073	3.465505177	0	0
Participant 4	Day_6	Low	21.14	21.14	100	0.391062038	0.743644262	5.968139165	4.474381692	0	0
Participant 4	Day_6	Low	27.58	27.58	100	0.282176218	0.566587673	7.201621237	5.331388254	0	0
Participant 4	Day_6	Low	202.82	138.39	68.23291589	0.356373704	0.733987247	32.58716598	0.322848172	0	0
Participant 4	Day_7	Low	48.18	44.84	93.06766293	0.516524148	0.851949465	15.32327315	4.175150566	0.591756316	0
Participant 4	Day_7	Low	26.22	26.22	100	0.505289442	0.833365346	12.61448615	8.655326105	0	0
Participant 4	Day_7	Low	138.18	94.39	68.30945144	0.479974521	1.026082551	36.40434322	7.539595283	0.689263195	0
Participant 4	Day_7	Low	21.84	21.84	100	0.298837444	0.70895522	4.597329306	0.134838347	0.812651787	0
Participant 4	Day_7	Low	81.06	51.92	64.05132001	0.422991346	1.009485078	14.22081968	0.480788633	0.607970024	0
Participant 4	Day_7	Low	22.93	22.93	100	0.651793634	1.025789073	13.40516196	11.05180226	0.598561855	0
Participant 4	Day_7	Low	51.92	38.5	74.15254237	0.458684108	0.840060333	15.60401336	8.772619863	0.512940118	0
Participant 4	Day_7	Low	91.5	64.37	70.34972678	0.534001025	1.005350917	30.41434111	4.254483957	0.715664599	0
Participant 4	Day_7	Low	11.43	11.43	100	0.417087633	0.741426124	4.431402304	3.792473607	0.630865642	0
Participant 4	Day_7	Low	80.72	64.94	80.45094153	0.521006854	1.091073593	28.15756382	10.70525911	0.802008665	0
Participant 4	Day_7	Low	168.79	105.64	62.58664613	0.603154782	1.163991703	52.09982587	12.29199748	0.780636351	0
Participant 4	Day_7	Low	45.13	41.73	92.46620873	0.713647259	1.048600508	27.96142086	10.4660586	0.535741112	0
Participant 4	Day_7	Low	131.73	93.23	70.77355196	0.532634362	1.043397278	35.64545765	15.03703474	0.757226062	0
Participant 4	Day_7	Low	149.11	108.74	72.92602776	0.603634807	1.41213614	50.13097603	9.843479638	0.66456095	0
Participant 4	Day_7	Low	23.13	23.13	100	0.589975859	0.963616517	12.72823356	4.204045946	0.801392638	0
Participant 4	Day_7	Low	26.74	26.74	100	0.787960573	1.096717486	20.70125157	9.864574352	0.811792324	0
Participant 4	Day_7	Low	101.5	76.79	75.65517241	0.451248662	0.9358913	25.29018882	16.39173077	0.973047212	0
Participant 4	Day_7	Low	25.76	25.76	100	0.379687966	0.720608838	7.893808678	6.06831724	0.699115047	0
Participant 4	Day_7	Low	38.23	32.12	84.01778708	0.237325942	0.609151726	4.873464751	3.90969981	1.146343849	0
Participant 4	Day_7	Low	59.37	36.97	62.27050699	0.222830512	0.505228543	4.404805797	1.441126299	0	0
Participant 4	Day_7	Low	45.1	45.1	100	0.423344181	0.753527786	16.00312836	7.478957034	0.751501083	0
Participant 4	Day_7	Low	29.4	29.4	100	0.472828727	0.929388728	12.42984348	9.085437773	1.069690635	0
Participant 4	Day_7	Low	65.76	51.42	78.19343066	0.388258597	0.800436597	18.15908387	13.53494757	0.564380742	0
Participant 4	Day_7	Low	9.17	9.17	100	0.285619856	0.447287032	2.102986738	1.708826181	0	0
Participant 4	Day_7	Low	27.74	27.74	100	0.655334397	1.057002303	17.34243714	13.25279452	0.784934448	0
Participant 4	Day_7	Low	70.51	29.62	42.00822578	0.520615029	0.830383894	13.93548479	10.58885599	0.639521531	0
Participant 4	Day_7	Low	41.28	36.66	88.80813953	0.520359268	0.861991263	17.40772574	5.809756425	0.620321173	0
Participant 4	Day_7	Low	71.32	35.22	49.38306225	0.477203931	0.883157693	12.99965711	0.683091565	0.967753811	0
Participant 4	Day_7	Low	157.14	111.2	70.764923	0.419115779	0.850492938	29.02625508	5.664446336	0.576291133	0
Participant 4	Day_7	Low	58.08	46.44	79.95867769	0.399555177	0.682992896	16.97593127	6.418757494	0	0
Participant 4	Day_7	Low	100.22	68.79	68.63899421	0.449472626	0.785749704	27.64600882	1.745144967	1.247218177	0
Participant 4	Day_7	Low	151.41	123.06	81.27600555	0.494487707	1.027002943	48.21243373	12.53886098	0.774628314	0
Participant 4	Day_7	Low	67.51	36.85	54.584506	0.508197243	0.865469078	16.3626057	12.55397892	0.692756329	0
Participant 4	Day_7	Low	312.51	209.54	67.05065438	0.386655884	0.921625711	56.92347149	6.30446952	0.789003925	0
Participant 4	Day_7	Low	21.94	21.94	100	0.301265599	0.523303673	6.212918998	2.997631459	0	0
Participant 4	Day_7	Low	14.37	14.37	100	0.393622341	0.562540886	5.354996206	2.235054722	0	0
Participant 4	Day_7	Low	67.89	59.15	87.12623361	0.413775232	0.943566938	17.60532486	0.530075604	0.88719153	0
Participant 4	Day_7	Low	34.85	34.85	100	0.505730518	0.850896647	16.36769034	4.212065755	0.800678339	0
Participant 4	Day_7	Low	45.26	40.94	90.45514803	0.465838612	0.900817659	16.67336959	4.008904495	0	0
Participant 4	Day_7	Low	62.01	62.01	100	0.350085992	0.729411411	18.39171276	0.413526249	0.832692321	0
Participant 4	Day_7	Low	69.53	65.55	94.27585215	0.507856021	1.125799976	26.91141929	3.352600942	0.902186961	0
Participant 4	Day_7	Low	14.25	14.25	100	0.389008759	0.613523653	4.978574054	4.277502372	0.998977657	0
Participant 4	Day_7	Low	85.7	47.85	55.83430572	0.334332704	0.652518239	14.12891773	3.124644997	0.812825164	0
Participant 4	Day_7	Low	32.75	32.75	100	0.251799388	0.626173175	7.257386277	0.813118635	0	0
Participant 4	Day_7	Low	18.95	18.95	100	0.377919908	0.620058258	6.4674106	4.704890862	0	0
Participant 4	Day_7	Low	103.45	60.6	58.57902368	0.526524291	1.211583669	25.60245312	4.719879412	0.831037505	0
Participant 4	Day_7	Low	43.21	39.31	90.9743115	0.345252768	0.683325636	10.73655287	0.222522134	0.68165837	0
Participant 4	Day_7	Low	21.9	21.9	100	0.665864363	1.023435042	13.68126352	8.923727837	0.795073959	0
Participant 4	Day_7	Low	47.09	47.09	100	0.336146651	0.919579316	14.46810552	9.039368611	0	0
Participant 4	Day_7	Low	125.69	89.81	71.45357626	0.276255154	0.696880479	19.8493753	0.661026316	0	0
Participant 4	Day_7	Low	58.74	41.18	70.10554988	0.32910803	0.642332222	11.07689739	0.409136333	0.678162403	0
Participant 4	Day_7	Low	46.79	42.07	89.91237444	0.310816138	0.637194214	10.30093211	0.192744203	0.811318384	0
Participant 4	Day_7	Low	89.71	50.27	56.03611637	0.285068982	0.676807983	10.19462761	0.18728845	0	0
Participant 4	Day_7	Low	47.56	25.54	53.70058873	0.286524056	0.619999647	5.729110338	3.974891671	0	0
Participant 4	Day_7	Low	29.22	29.22	100	0.540714598	0.874674214	15.0897439	10.74409462	0.65349372	0
Participant 4	Day_7	Low	46.73	37.19	79.58484913	0.512547891	0.945561068	16.44848726	12.22040518	0.544953033	0
Participant 4	Day_7	Low	6.69	6.69	100	0.305616186	0.519957715	1.583301376	1.506499999	0	0
Participant 4	Day_7	Low	119.32	54.87	45.98558498	0.281695096	0.596325148	10.14302697	4.253807982	0.525417226	0
Participant 4	Day_7	Low	34.8	29.03	83.41954023	0.261916145	0.532787067	5.697927075	3.635470458	0	0
Participant 4	Day_7	Low	90.49	54.42	60.13924191	0.337658115	0.764506083	12.54751155	7.454901526	0	0
Participant 4	Day_7	Low	37.83	37.83	100	0.444423954	0.732857849	16.49219758	4.208160365	1.071362149	0
Participant 4	Day_7	Low	157.29	102.17	64.95644987	0.469631877	0.851089318	42.38049308	11.55381011	0.757021502	0
Participant 4	Day_7	Low	99.61	81.2	81.51791989	0.416873811	0.768565878	29.08752098	7.37861752	0.944372624	0
Participant 4	Day_7	Low	172.04	95.01	55.22552895	0.505545971	0.889768138	42.40390744	0.575544926	0.718611872	0
Participant 4	Day_7	Low	97.49	64.53	66.19140425	0.4020409	0.863183698	18.77408747	0.54345236	1.128570606	0
Participant 4	Day_7	Low	65.55	45.42	69.29061785	0.468346239	0.905275698	19.01563036	0.505992155	1.148392236	0
Participant 4	Day_7	Low	79.32	62.33	78.58043369	0.391722267	0.840038453	19.68790702	0.854659437	1.155501334	0
Participant 4	Day_7	Low	27.84	27.84	100	0.560589061	0.89087883	15.1245098	4.684805155	1.000730717	0
Participant 4	Day_7	Low	89.9	46.6	51.83537264	0.4724042	0.837463693	17.86314682	9.002994516	0.659236304	0
Participant 4	Day_7	Low	34.56	34.56	100	0.42670738	0.868824148	12.82438372	8.593484232	0.672512969	0
Participant 4	Day_7	Low	27.78	27.78	100	0.592126513	0.936622063	15.90423429	12.09776369	0	0
Participant 4	Day_7	Low	32.7	29.2	89.29663609	0.590303226	0.981295396	15.1045556	14.01380854	0	0
Participant 4	Day_7	Low	64.25	58	90.27237354	0.396230193	0.726777431	15.73136778	3.867686088	0	0
Participant 4	Day_7	Low	106.53	87.69	82.31484089	0.413924563	0.766951858	32.18526831	3.926798491	0	0
Participant 4	Day_8	Low	170.87	144.19	84.38579037	0.556634942	1.077153873	59.64833944	0.354281282	0.690027876	0
Participant 4	Day_8	Low	57.88	52.61	90.89495508	0.44070245	0.807722518	15.55059806	4.678093955	0.610588034	0
Participant 4	Day_8	Low	92.96	76.81	82.62693632	0.486722465	0.840995341	32.00178186	3.220635437	0.633096762	0
Participant 4	Day_8	Low	61.15	55.18	90.23712183	0.424225791	0.788833579	15.74391419	4.51623187	0.536211634	0
Participant 4	Day_8	Low	97.63	80.52	82.47464919	0.444205562	0.766600515	31.19917122	3.999581689	0.620171981	0
Participant 4	Day_8	Low	46.03	46.03	100	0.560877026	0.916224185	15.51924346	4.728173901	0.685232239	0
Participant 4	Day_8	Low	52.29	33.69	64.42914515	0.303842863	0.562987971	6.559762477	0.499545256	0	0
Participant 4	Day_8	Low	269.82	223.92	82.98865911	0.425219891	0.834108698	61.94421686	5.709434676	0.68254365	0
Participant 4	Day_8	Low	24.33	24.33	100	0.542797104	0.803867083	12.16778093	4.96656222	0.728589639	0
Participant 4	Day_8	Low	29.54	29.54	100	0.493042434	0.82814268	13.14699044	5.643412185	1.020996024	0
Participant 4	Day_8	Low	24.99	24.99	100	0.531006383	0.8417415	12.33284019	4.939972615	0.644755142	0
Participant 4	Day_8	Low	24.48	24.48	100	0.503345973	0.731761698	11.70530324	4.786817822	1.035738181	0
Participant 4	Day_8	Low	44.07	44.07	100	0.601356533	1.007784458	23.37980831	0.102610544	0.762730976	0
Participant 4	Day_8	Low	76.56	76.56	100	0.440982747	0.788370162	29.0356293	2.475528385	0.687913666	0
Participant 4	Day_8	Low	13.09	13.09	100	0.375762096	0.683958462	4.530170777	4.381846509	0	0
Participant 4	Day_8	Low	50.32	50.32	100	0.436490959	0.902838264	14.83417465	3.478105718	0.893354852	0
Participant 4	Day_8	Low	39.52	39.52	100	0.369644305	0.7430981	13.9208892	9.252483446	0	0
Participant 4	Day_8	Low	76.99	59.06	76.7112612	0.280285318	0.516048157	9.705173272	3.586511947	0	0
Participant 4	Day_8	Low	224.93	158.68	70.54639221	0.461370338	1.065411096	60.6118219	0.901871467	0.738928181	0
Participant 4	Day_8	Low	65.83	24.77	37.62722163	0.286328594	0.553766491	5.987959879	2.442503646	0	0
Participant 4	Day_8	Low	187.38	127.46	68.02220088	0.330383585	0.807996929	27.05181094	7.756176892	0.66936879	0
Participant 4	Day_8	Low	41.24	37.94	91.99806014	0.374995476	0.616662908	12.25697886	4.835940947	0	0
Participant 4	Day_8	Low	189.25	153.84	81.28929987	0.376740751	0.874903018	40.58710543	10.85554726	0.698461727	0
Participant 4	Day_8	Low	191.33	169.11	88.38655726	0.528073998	1.042942607	76.72429245	0.360692812	0.742066909	0
Participant 4	Day_8	Low	58.21	30.89	53.06648342	0.259108581	0.520469347	6.0876963	1.373603325	0	0
Participant 4	Day_8	Low	7.28	7.28	100	0.197077656	0.332217661	1.195301364	0.663515905	0	0
Participant 4	Day_8	Low	9.85	9.85	100	0.273571505	0.542796425	2.400519263	1.144871537	0	0
Participant 4	Day_8	Low	13.58	13.58	100	0.368118588	0.595988114	4.79518638	3.15584726	0.624798206	0
Participant 4	Day_8	Low	236.76	138.98	58.70079405	0.472466416	0.972255786	51.34601654	8.030145395	0.820999874	0
Participant 4	Day_8	Low	25.57	25.57	100	0.564946177	0.982236019	13.10157716	8.568546339	0	0
Participant 4	Day_8	Low	108.52	87.4	80.53814965	0.514967368	0.965240163	38.56858882	9.26256131	0.711837764	0
Participant 4	Day_8	Low	52.13	43.42	83.29177057	0.444169583	0.846455984	17.98655204	13.24418213	0.831702443	0
Participant 4	Day_8	Low	64.6	38.3	59.2879257	0.590843053	1.099916742	18.42388009	11.71564112	0.726183797	0
Participant 4	Day_8	Low	11.61	11.61	100	0.446720914	0.724050921	4.580646168	3.919030413	0.777907806	0
Participant 4	Day_8	Low	48.54	48.54	100	0.482544256	1.025831172	17.85014775	12.56153886	0.809679498	0
Participant 4	Day_8	Low	32.85	28.08	85.47945205	0.278999119	0.751514747	5.50940664	4.963978653	0	0
Participant 4	Day_8	Low	14.59	14.59	100	0.497718399	1.011517921	5.347337176	0.205429826	1.247124653	0
Participant 4	Day_8	Low	63.1	63.1	100	0.495304901	1.10768987	20.72375422	7.039196483	1.213207765	0
Participant 4	Day_8	Low	71.81	51.39	71.56384905	0.395015106	1.020325376	14.3541929	2.503582586	0.887975972	0
Participant 4	Day_8	Low	39.56	39.56	100	0.422742898	0.980864622	9.206921538	1.872749998	0.980656476	0
Participant 4	Day_8	Low	67.81	63.18	93.17209851	0.238928824	0.883973123	6.315957883	3.319803435	1.082602457	0
Participant 4	Day_8	Low	232.18	182.06	78.41330003	0.354021862	1.048684559	37.11195116	2.016018484	0.808649073	0
Participant 4	Day_8	Low	181.54	154.65	85.18783739	0.534627344	1.219801374	54.84731804	4.10207849	0.744846172	0
Participant 4	Day_8	Low	86.04	66.15	76.88284519	0.541278666	1.101068907	29.56755234	8.90104437	0.779410292	0
Participant 4	Day_8	Low	88.85	88.85	100	0.674623864	1.211279319	47.4013152	8.25676732	0.791995447	0
Participant 4	Day_8	Low	7.39	7.39	100	0.460772803	0.781030974	3.270108456	2.72544986	1.123263168	0
Participant 4	Day_8	Low	147.87	85.01	57.48968689	0.57149872	1.207809988	34.42928521	2.362434113	0.74878778	0
Participant 4	Day_8	Low	283.81	194.84	68.65156267	0.625223967	1.092112409	108.617254	5.949227017	0.89390104	0
Participant 4	Day_8	Low	343.52	193.58	56.35188635	0.561014091	1.199495377	89.95715413	5.278006068	0.993890029	0
Participant 4	Day_8	Low	110.25	74.76	67.80952381	0.374498647	0.912598606	21.69054489	14.50100189	0.828646532	0
Participant 4	Day_8	Low	262.86	160.42	61.02868447	0.569949929	1.236702572	68.97223397	15.86674142	0.756449689	0
Participant 4	Day_8	Low	75	59.64	79.52	0.272228289	0.768946558	10.86197319	2.211427223	0.937568714	0
Participant 4	Day_8	Low	11.28	11.28	100	0.244196167	0.516360613	1.587561412	0.781986654	0.776140439	0
Participant 4	Day_9	Low	467.53	324.76	69.46292217	0.450496203	1.266806303	97.55243568	16.2057147	1.11456473	0
Participant 4	Day_9	Low	142.39	122.32	85.90490905	0.418118951	0.948663209	37.81731418	7.245897127	0.977533575	0
Participant 4	Day_9	Low	35.07	35.07	100	0.507660207	0.913595886	16.62737036	4.288001648	1.469257499	0
Participant 4	Day_9	Low	181.99	105.86	58.16803121	0.520467354	0.962378603	44.517896	4.092883486	0.986726	0
Participant 4	Day_9	Low	39.23	39.23	100	0.473693015	0.784139991	12.88980543	4.275464164	1.364947991	0
Participant 4	Day_9	Low	94.64	61.74	65.23668639	0.56420934	1.029904502	30.52725416	4.957157646	1.113081406	0
Participant 4	Day_9	Low	20.86	20.86	100	0.445297076	0.688673544	8.476113877	6.683344204	1.438362943	0
Participant 4	Day_9	Low	62.16	53.14	85.48906049	0.5839898	1.029320962	25.52159906	6.673493046	1.275523022	0
Participant 4	Day_9	Low	46.23	46.23	100	0.585374336	1.058001329	24.38580515	10.22322567	0.884941192	0
Participant 4	Day_9	Low	124.19	89.67	72.20388115	0.52592689	1.254765903	33.64478883	2.164855738	1.322536869	0
Participant 4	Day_9	Low	59.18	46.9	79.24974654	0.349051234	0.85088722	8.398170729	2.84320593	1.199351739	0
Participant 4	Day_9	Low	59.17	59.17	100	0.368754919	0.825222696	18.49833259	6.92395942	1.355613003	0
Participant 4	Day_9	Low	80.23	54.07	67.39374299	0.392950769	0.738060858	15.85501464	7.0241193	1.064243517	0
Participant 4	Day_9	Low	35.01	26.72	76.32105113	0.487843947	0.836745997	11.43303544	5.580526111	1.091347814	0
Participant 4	Day_9	Low	87.21	42.74	49.00814127	0.642878528	1.151947329	24.68574917	4.798389157	1.323370751	0
Participant 4	Day_9	Low	64.1	64.1	100	0.47063971	0.953615488	26.38195302	8.802826641	1.146527364	0
Participant 4	Day_9	Low	24.58	24.58	100	0.676713537	1.161687889	15.80700785	4.020676803	0.967134416	0
Participant 4	Day_9	Low	51.67	51.67	100	0.391030395	0.9313817	17.15347766	6.429296648	1.083885837	0
Participant 4	Day_9	Low	195.86	138.81	70.87205147	0.507813227	1.113003886	56.60084116	4.526746205	0.993850368	0
Participant 4	Day_9	Low	102.92	72.37	70.31675087	0.288517092	0.76649151	10.75144804	1.058908276	1.085808113	0
Participant 4	Day_9	Low	100.01	59.67	59.6640336	0.521483494	0.985219011	26.36907726	0.788471607	0.892595397	0
Participant 4	Day_9	Low	32.54	32.54	100	0.537842807	1.081774742	15.90274849	9.443564406	1.235288361	0
Participant 4	Day_9	Low	26.67	26.67	100	0.606400238	1.047460604	15.3503543	11.26801484	0.919969209	0
Participant 4	Day_9	Low	13.39	13.39	100	0.424069815	0.663638743	5.502387286	3.279634318	1.755796032	0
Participant 4	Day_9	Low	34.77	27.59	79.35001438	0.294458512	0.509518502	6.875205809	1.849091773	0.69905352	0
Participant 4	Day_9	Low	16.06	16.06	100	0.315634451	0.559723099	4.378742019	3.917666543	1.366226917	0
Participant 4	Day_9	Low	73.65	58.48	79.40257977	0.343540108	0.693031466	10.18087646	1.76377451	1.001254259	0
Participant 4	Day_9	Low	39	33.84	86.76923077	0.330768618	0.819923567	9.62394251	1.188107877	1.252921731	0
Participant 4	Day_9	Low	15.92	15.92	100	0.390527003	0.644133253	5.361862971	3.443020039	1.22614928	0
Participant 4	Day_9	Low	80.26	57.37	71.48018938	0.447272701	0.857535731	22.53925163	9.405596675	0.77129729	0
Participant 4	Day_9	Low	40.41	32.37	80.10393467	0.585593508	1.045212642	17.150072	12.04514106	0.911192014	0
Participant 4	Day_9	Low	7.19	7.19	100	0.24508019	0.527146221	1.434423712	1.302934236	0.686255466	0
Participant 4	Day_9	Low	41.87	34.78	83.06663482	0.410137044	0.803406387	11.92655122	0.254511814	1.639611855	0
Participant 4	Day_9	Low	432.15	247.05	57.16765012	0.361141477	1.20814795	55.22044137	9.059544049	0.940359125	0
Participant 4	Day_9	Low	33.9	33.9	100	0.523889671	0.837495449	16.75948554	4.382888616	1.692269704	0
Participant 4	Day_9	Low	76.43	43.21	56.53539186	0.493274947	0.825581581	18.49604792	4.270784383	0.665002364	0
Participant 4	Day_9	Low	61.93	58.75	94.86517035	0.497171397	0.821265283	25.79471213	7.111026706	1.01655035	0
Participant 4	Day_9	Low	40.7	40.7	100	0.567313092	0.912299175	20.18613971	8.960391274	1.079150695	0
Participant 4	Day_9	Low	66.1	55.13	83.40393343	0.541806599	0.954357361	24.74137215	7.458271087	0.927193523	0
Participant 4	Day_9	Low	118.37	92.28	77.9589423	0.444117782	0.859364844	25.3158554	5.626909627	0.947711804	0
Participant 4	Day_9	Low	57.96	50.12	86.47342995	0.454624692	0.829618005	17.82566798	4.917045215	0.840639974	0
Participant 4	Day_9	Low	70.2	63.01	89.75783476	0.379715503	0.716824892	15.97304306	4.094575377	0.953063628	0
Participant 4	Day_9	Low	109.06	88.87	81.48725472	0.428012909	0.753797974	31.80586482	3.508036017	0.87729214	0
Participant 5	Day_1	High	11.35	11.35	100	0.227830893	0.46107172	2.065553456	1.652377472	0	0
Participant 5	Day_1	High	69.83	55.42	79.36417013	0.232594404	0.536351224	0.813019592	3.332793631	0	0
Participant 5	Day_1	High	31.78	31.78	100	0.285636016	0.585825704	5.394982408	4.070939791	0.682873495	0
Participant 5	Day_1	High	30.3	30.3	100	0.481378334	0.874381495	12.1530186	10.59918175	1.08048217	0
Participant 5	Day_1	High	32.07	32.07	100	0.501082109	0.944348905	13.22659147	8.67556876	0.924906074	0
Participant 5	Day_1	High	9.02	9.02	100	0.270387355	0.470148835	1.905964793	1.698493579	0	0
Participant 5	Day_1	High	9.99	9.99	100	0.281184905	0.528932231	2.393808239	0.325807607	1.932434271	0
Participant 5	Day_1	High	85.03	39.56	46.52475597	0.311732601	0.691691206	4.746086534	1.410672897	1.145630748	0
Participant 5	Day_1	High	62.52	54.86	87.74792067	0.361948538	0.842163807	10.03752823	10.38631013	1.353071773	0
Participant 5	Day_1	High	63.02	35.69	56.63281498	0.260613556	0.582205179	5.4433157	0.712669952	1.073334871	0
Participant 5	Day_1	High	5.83	5.83	100	0.301841084	0.548382927	1.557121486	1.422768831	0	0
Participant 5	Day_1	High	20.95	20.95	100	0.606415703	1.02891389	11.87619492	10.63957073	1.15961833	0
Participant 5	Day_1	High	27.67	27.67	100	0.447226246	0.796751117	8.060233137	10.46878153	1.50428755	0
Participant 5	Day_1	High	38.32	34.4	89.77035491	0.501995833	1.184057786	13.54122657	0.17821584	1.312044623	0
Participant 5	Day_1	High	200.59	161.24	80.38287053	0.390652511	1.217764911	44.76229699	0.206645457	1.272731629	0
Participant 5	Day_1	High	96.1	64.75	67.37773153	0.384501571	0.819670009	16.34621984	5.497048431	0.871793832	0
Participant 5	Day_1	High	91.09	55.69	61.1373367	0.356664661	1.267055054	11.32882772	4.386041786	1.016103357	0
Participant 5	Day_1	High	75.41	67.99	90.16045617	0.43982201	0.999343447	19.63869686	9.342478809	1.225380275	0
Participant 5	Day_1	High	557.82	430.72	77.21487218	0.654421931	1.483290097	235.58211	11.56123385	1.309244129	0
Participant 5	Day_1	High	78.94	78.94	100	0.647449518	1.511897545	43.5639099	13.57976105	1.595833629	0
Participant 5	Day_1	High	140.27	87.9	62.66486063	0.597241452	1.343332976	43.30613312	15.68569121	1.461509347	0
Participant 5	Day_1	High	43.56	43.56	100	0.306327349	0.725797092	9.7261239	8.615020326	1.638599231	0
Participant 5	Day_1	High	22.25	22.25	100	0.421801739	0.73397812	7.122114679	0.294441939	0.861037423	0
Participant 5	Day_1	High	6.47	6.47	100	0.236501379	0.400786757	1.096569306	0.776055265	0	0
Participant 5	Day_1	High	91.69	61.86	67.46646308	0.37136058	0.836662251	14.24980549	6.659132573	0.998639227	0
Participant 5	Day_1	High	106.91	65.68	61.43485174	0.449931977	1.208131608	18.70819878	4.818559413	0.961952665	0
Participant 5	Day_1	High	278.94	217.53	77.9845128	0.895928778	3.044864068	166.0146073	115.8907186	1.242138557	0
Participant 5	Day_1	High	13.15	13.15	100	0.194708829	0.317432681	2.291376225	1.756696074	1.19310758	0
Participant 5	Day_1	High	12.05	12.05	100	0.323406365	0.653596706	2.257773103	3.144141588	2.013403293	0
Participant 5	Day_1	High	57.66	43.22	74.95664239	0.209479585	0.477184196	5.976571539	1.246537139	1.57754137	0
Participant 5	Day_1	High	392.72	277.54	70.67121613	0.759520938	1.863067614	187.5966394	107.8232489	2.323349463	0
Participant 5	Day_1	High	18.09	18.09	100	0.337339772	0.62068876	5.640707142	5.411275945	2.253450823	0
Participant 5	Day_1	High	8.84	8.84	100	0.229073411	0.533125162	1.391743031	0.977101363	1.863336394	0
Participant 5	Day_1	High	40.86	34.85	85.29123837	0.401051757	0.821375482	10.45067389	8.870628023	2.119310785	0
Participant 5	Day_1	High	83.87	45.39	54.11947061	0.444937251	0.893926212	13.36505418	6.660428606	1.500851502	0
Participant 5	Day_1	High	255.69	151.17	59.12237475	0.371829892	1.367536023	34.64067859	12.6646391	1.072598368	0
Participant 5	Day_1	High	229.07	188.01	82.07534815	0.381848139	1.105243528	43.68226126	1.404427085	1.835084592	0
Participant 5	Day_1	High	457.02	317.1	69.38427202	0.374036525	1.435672267	74.18993787	2.724619635	1.966481839	0
Participant 5	Day_1	High	86.88	83.51	96.12108656	0.505728658	1.513142642	27.10544594	10.23391729	2.965821977	0
Participant 5	Day_1	High	9.03	9.03	100	0.315655632	0.640533418	2.631282116	2.070823464	1.070498894	0
Participant 5	Day_1	High	7.25	7.25	100	0.319358365	0.668861872	1.962923288	1.839955118	2.520411275	0
Participant 5	Day_1	High	40.69	34.48	84.73826493	0.524540341	2.090119823	12.81291974	8.300259179	2.906751834	0
Participant 5	Day_1	High	78.68	66.5	84.51957295	0.508427506	1.455062484	17.32221773	8.171090236	3.504866206	0
Participant 5	Day_1	High	65.37	35.33	54.04619856	0.631053236	1.830540507	16.29539356	8.598734367	2.827199211	0
Participant 5	Day_1	High	123.31	95.04	77.07404103	0.415493458	1.736846125	27.32378607	5.901131188	3.40208574	0
Participant 5	Day_1	High	13.65	13.65	100	0.323256201	0.925244345	3.841072319	3.562954599	6.902165236	1
Participant 5	Day_1	High	64.18	55.91	87.11436585	0.399657605	0.873879358	16.88543301	8.530105569	2.906194754	0
Participant 5	Day_1	High	40.07	36.93	92.1637135	0.457598418	0.931300697	13.29657228	11.44882265	2.431013467	0
Participant 5	Day_1	High	78.49	74.26	94.61077844	0.477189798	1.253672816	27.8263348	13.43350853	2.724498326	0
Participant 5	Day_1	High	5.48	5.48	100	0.272768603	0.413697806	1.145681522	1.056742393	0.550154056	0
Participant 5	Day_1	High	157.84	108.08	68.47440446	0.347656696	0.907677535	20.53935194	3.593884007	1.221307058	0
Participant 5	Day_1	High	8.93	8.93	100	0.353673293	0.664050231	2.628666002	2.303299279	0	0
Participant 5	Day_1	High	38.34	32.81	85.57642149	0.302383948	0.734801371	7.456475011	1.656054235	1.410528038	0
Participant 5	Day_1	High	53.22	30.83	57.92934987	0.326492253	0.738293117	5.652210803	0.773407605	0.743433447	0
Participant 5	Day_1	High	16.11	16.11	100	0.385520275	0.721632911	4.891974872	0.180970942	2.478293661	0
Participant 5	Day_1	High	88.54	68.76	77.65981477	0.350436586	0.968521731	18.33897078	0.706841208	0.888960653	0
Participant 5	Day_1	High	92.55	60.13	64.97028633	0.376862105	1.207895489	12.77174867	1.019170195	0.907159079	0
Participant 5	Day_1	High	13.39	13.39	100	0.434724855	0.711143321	4.104033006	3.996406184	0.989537217	0
Participant 5	Day_1	High	94.84	60.87	64.18177984	0.569393158	1.676780851	23.21167551	5.710894074	1.212788016	0
Participant 5	Day_1	High	90.95	59.64	65.57449148	0.474621207	1.260772937	18.25067486	5.492149258	1.004989893	0
Participant 5	Day_1	High	31.19	31.19	100	0.517012705	0.927928901	13.43591419	5.84132356	1.731769864	0
Participant 5	Day_1	High	43.62	39.97	91.63227877	0.426018957	1.075685624	14.21841177	5.082238696	1.704382917	0
Participant 5	Day_1	High	27.1	27.1	100	0.511496636	0.854142766	12.22770703	6.346677576	1.604807785	0
Participant 5	Day_1	High	159.86	78.3	48.98035781	0.419679002	0.992916069	25.70506281	12.59604289	1.690341426	0
Participant 5	Day_1	High	21.21	21.21	100	0.432416481	0.655181939	8.575897701	7.217397158	1.491222133	0
Participant 5	Day_1	High	265.35	226.38	85.31373657	0.392144408	1.411255984	44.96314403	6.711743822	1.694177805	0
Participant 5	Day_1	High	35.93	35.93	100	0.399412477	0.749185086	12.54186755	2.021687912	1.764076092	0
Participant 5	Day_1	High	5.16	5.16	100	0.368685284	0.556398718	1.703915524	1.637973346	2.450798298	0
Participant 5	Day_1	High	5.49	5.49	100	0.342823923	0.584804349	1.679871264	1.624416799	2.908911087	0
Participant 5	Day_1	High	85.73	33.23	38.76122711	0.279744197	0.659646206	5.351834986	0.387570605	1.407519381	0
Participant 5	Day_1	High	118.91	87.3	73.4168699	0.268941201	0.706617301	15.95146166	0.977167562	1.810871273	0
Participant 5	Day_1	High	26.45	26.45	100	0.284267487	0.672372679	4.82483959	0.348003974	1.203958281	0
Participant 5	Day_1	High	14.64	14.64	100	0.253600702	0.522317575	2.592551799	0.086220192	2.523923416	0
Participant 5	Day_1	High	169.27	111.79	66.04241744	0.42764552	1.756199661	29.95600904	0.577708602	2.081367588	0
Participant 5	Day_1	High	21.42	16.47	76.8907563	0.349798374	0.654066391	4.773375578	0.061864318	1.516104487	0
Participant 5	Day_1	High	5.3	5.3	100	0.418894158	0.713511762	1.955664465	1.875380581	0	0
Participant 5	Day_1	High	164.29	99.1	60.32016556	0.435993766	1.250987487	35.3434882	6.168921196	1.784467185	0
Participant 5	Day_1	High	55.3	34.21	61.86256781	0.436273694	0.933268271	12.75866214	2.90042161	1.74685182	0
Participant 5	Day_1	High	9.25	9.25	100	0.261128204	0.547792849	2.341541179	2.071699046	2.057033275	0
Participant 5	Day_1	High	311.17	205.7	66.10534435	0.414183883	1.146180296	60.72567413	1.348046825	1.477651038	0
Participant 5	Day_1	High	6.81	6.81	100	0.477623495	0.805671134	2.573823521	2.505872995	2.254420831	0
Participant 5	Day_1	High	76.11	66.31	87.12389962	0.371848934	0.95656789	16.44879713	1.115879223	1.561653833	0
Participant 5	Day_1	High	169.81	104.26	61.3980331	0.465911995	1.910610326	35.78108785	3.493384222	1.645786555	0
Participant 5	Day_1	High	46.44	42.35	91.19293712	0.293204698	0.843075425	6.634061802	1.177930455	2.14213112	0
Participant 5	Day_1	High	41.2	34.71	84.24757282	0.381367795	0.814830874	8.218584043	5.182097682	2.345481975	0
Participant 5	Day_1	High	217.19	162.12	74.64432064	0.398602676	1.812652047	46.94021338	0.322389006	2.001047246	0
Participant 5	Day_1	High	78.73	32.02	40.67064651	0.349411149	0.76828391	9.979134365	1.39305769	1.875378318	0
Participant 5	Day_1	High	6.68	6.68	100	0.317984868	0.563530598	2.022142106	1.947147052	1.657404239	0
Participant 5	Day_1	High	60.78	36.14	59.4603488	0.275050646	0.645264149	4.253262606	0.619748409	2.338862277	0
Participant 5	Day_1	High	13.56	13.56	100	0.432606407	0.704318281	5.529384044	1.034964987	2.315249476	0
[truncated: 4,025 more rows]
