# Supplementary material for: An inertial sensor-based comprehensive analysis of manual wheelchair user mobility during daily life in people with SCI
Source: PLoS One. 2025 Sep 29;20(9):e0323050. doi: 10.1371/journal.pone.0323050 (PMC12478954; doi:10.1371/journal.pone.0323050)
Supplement: S2 Data — (XLSX) [file pone.0323050.s002.xlsx]

## Sheet: Starts and stops
Subject	Day	Number turns
Participant 1	Day_1	462
Participant 1	Day_2	574
Participant 1	Day_3	415
Participant 1	Day_4	485
Participant 1	Day_5	602
Participant 1	Day_6	400
Participant 1	Day_7	567
Participant 2	Day_1	236
Participant 2	Day_2	309
Participant 2	Day_3	343
Participant 2	Day_4	257
Participant 2	Day_5	322
Participant 2	Day_6	172
Participant 2	Day_7	445
Participant 3	Day_1	237
Participant 3	Day_2	280
Participant 3	Day_3	296
Participant 3	Day_4	364
Participant 3	Day_5	291
Participant 3	Day_6	372
Participant 3	Day_7	308
Participant 4	Day_1	572
Participant 4	Day_2	309
Participant 4	Day_3	256
Participant 4	Day_4	518
Participant 4	Day_5	443
Participant 4	Day_6	172
Participant 4	Day_7	366
Participant 4	Day_8	360
Participant 4	Day_9	244
Participant 5	Day_1	692
Participant 5	Day_2	689
Participant 5	Day_3	236
Participant 5	Day_4	552
Participant 5	Day_5	551
Participant 5	Day_6	341
Participant 5	Day_7	698
Participant 6	Day_1	355
Participant 6	Day_2	670
Participant 6	Day_3	724
Participant 6	Day_4	417
Participant 6	Day_5	485
Participant 6	Day_6	821
Participant 6	Day_7	801
Participant 7	Day_1	312
Participant 7	Day_2	453
Participant 7	Day_3	297
Participant 7	Day_4	404
Participant 7	Day_5	330
Participant 7	Day_6	437
Participant 7	Day_7	286
Participant 8	Day_2	500
Participant 8	Day_3	352
Participant 8	Day_4	822
Participant 8	Day_5	663
Participant 8	Day_6	621
Participant 8	Day_7	409
Participant 8	Day_8	356
Participant 9	Day_1	698
Participant 9	Day_2	651
Participant 9	Day_3	652
Participant 9	Day_4	576
Participant 9	Day_5	364
Participant 9	Day_6	458
Participant 9	Day_7	559
Participant 10	Day_1	305
Participant 10	Day_2	416
Participant 10	Day_3	345
Participant 10	Day_4	375
Participant 10	Day_5	498
Participant 10	Day_6	395
Participant 10	Day_7	421
Participant 11	Day_1	338
Participant 11	Day_2	261
Participant 11	Day_3	538
Participant 11	Day_4	371
Participant 11	Day_5	351
Participant 11	Day_6	379
Participant 11	Day_7	312
Participant 12	Day_1	245
Participant 12	Day_2	194
Participant 12	Day_3	185
Participant 12	Day_4	182
Participant 12	Day_5	208
Participant 12	Day_6	281
Participant 12	Day_7	131

## Sheet: number of turns 
Subject	Day	Number turns
Participant 1	Day_1	994
Participant 1	Day_2	1172
Participant 1	Day_3	852
Participant 1	Day_4	1297
Participant 1	Day_5	1330
Participant 1	Day_6	802
Participant 1	Day_7	1327
Participant 2	Day_1	523
Participant 2	Day_2	692
Participant 2	Day_3	759
Participant 2	Day_4	632
Participant 2	Day_5	852
Participant 2	Day_6	398
Participant 2	Day_7	762
Participant 3	Day_1	600
Participant 3	Day_2	702
Participant 3	Day_3	698
Participant 3	Day_4	708
Participant 3	Day_5	714
Participant 3	Day_6	948
Participant 3	Day_7	718
Participant 4	Day_1	1011
Participant 4	Day_2	693
Participant 4	Day_3	582
Participant 4	Day_4	1091
Participant 4	Day_5	972
Participant 4	Day_6	398
Participant 4	Day_7	812
Participant 4	Day_8	812
Participant 4	Day_9	537
Participant 5	Day_1	1546
Participant 5	Day_2	1558
Participant 5	Day_3	582
Participant 5	Day_4	1219
Participant 5	Day_5	994
Participant 5	Day_6	606
Participant 5	Day_7	1634
Participant 6	Day_1	873
Participant 6	Day_2	1499
Participant 6	Day_3	1710
Participant 6	Day_4	1037
Participant 6	Day_5	1178
Participant 6	Day_6	1869
Participant 6	Day_7	2124
Participant 7	Day_1	543
Participant 7	Day_2	1068
Participant 7	Day_3	617
Participant 7	Day_4	728
Participant 7	Day_5	592
Participant 7	Day_6	857
Participant 7	Day_7	517
Participant 8	Day_2	1046
Participant 8	Day_3	740
Participant 8	Day_4	1602
Participant 8	Day_5	1184
Participant 8	Day_6	1122
Participant 8	Day_7	738
Participant 8	Day_8	740
Participant 9	Day_1	1254
Participant 9	Day_2	1228
Participant 9	Day_3	1119
Participant 9	Day_4	1033
Participant 9	Day_5	670
Participant 9	Day_6	1019
Participant 9	Day_7	969
Participant 10	Day_1	690
Participant 10	Day_2	802
Participant 10	Day_3	663
Participant 10	Day_4	734
Participant 10	Day_5	898
Participant 10	Day_6	758
Participant 10	Day_7	808
Participant 11	Day_1	688
Participant 11	Day_2	587
Participant 11	Day_3	1120
Participant 11	Day_4	877
Participant 11	Day_5	715
Participant 11	Day_6	806
Participant 11	Day_7	675
Participant 12	Day_1	574
Participant 12	Day_2	566
Participant 12	Day_3	508
Participant 12	Day_4	439
Participant 12	Day_5	469
Participant 12	Day_6	579
Participant 12	Day_7	242

## Sheet: Mobility bouts Class
	number of mobility bouts
Subject	short duration bouts (<215s)	Medium duration bouts	long duration bouts
Participant 1	392	181	29
Participant 2	275	61	5
Participant 3	353	89	5
Participant 4	382	119	18
Participant 5	412	156	15
Participant 6	466	166	42
Participant 7	339	84	15
Participant 8	491	104	11
Participant 9	443	110	18
Participant 10	364	95	10
Participant 11	327	102	17
Participant 12	248	79	1

## Sheet: Data analysis period
Subject	Day	time (hr:min)
Participant 1	Day 1	13:17:00
Participant 1	Day 2	12:58:00
Participant 1	Day 3	13:03:00
Participant 1	Day 4	13:09:00
Participant 1	Day 5	15:25:00
Participant 1	Day 6	10:59:00
Participant 1	Day 7	13:19:00
Participant 2	Day 1	15:12:00
Participant 2	Day 2	11:58:00
Participant 2	Day 3	20:30:00
Participant 2	Day 4	17:16:00
Participant 2	Day 5	14:49:00
Participant 2	Day 6	11:07:00
Participant 2	Day 7	13:46:00
Participant 3	Day 1	13:07:00
Participant 2	Day 2	13:44:00
Participant 2	Day 3	12:23:00
Participant 2	Day 4	13:18:00
Participant 2	Day 5	14:13:00
Participant 2	Day 6	15:54:00
Participant 2	Day 7	18:23:00
Participant 4	Day 1	18:47:00
Participant 4	Day 2	22:09:00
Participant 4	Day 3	20:26:00
Participant 4	Day 4	17:36:00
Participant 4	Day 5	20:38:00
Participant 4	Day 6	19:06:00
Participant 4	Day 7	22:10:00
Participant 5	Day 1	15:43:00
Participant 5	Day 2	18:31:00
Participant 5	Day 3	9:06:00
Participant 5	Day 4	15:39:00
Participant 5	Day 5	15:20:00
Participant 5	Day 6	15:49:00
Participant 5	Day 7	18:45:00
Participant 6	Day 1	14:32:00
Participant 6	Day 2	15:49:00
Participant 6	Day 3	17:00:00
Participant 6	Day 4	19:04:00
Participant 6	Day 5	14:06:00
Participant 6	Day 6	18:01:00
Participant 6	Day 7	15:07:00
Participant 7	Day 1	14:32:00
Participant 7	Day 2	13:52:00
Participant 7	Day 3	13:33:00
Participant 7	Day 4	13:58:00
Participant 7	Day 5	13:14:00
Participant 7	Day 6	12:32:00
Participant 7	Day 7	13:22:00
Participant 8	Day 1	14:57:00
Participant 8	Day 2	15:24:00
Participant 8	Day 3	17:29:00
Participant 8	Day 4	15:33:00
Participant 8	Day 5	16:52:00
Participant 8	Day 6	17:31:00
Participant 8	Day 7	17:36:00
Participant 9	Day 1	16:33:00
Participant 9	Day 2	16:53:00
Participant 9	Day 3	16:49:00
Participant 9	Day 4	17:32:00
Participant 9	Day 5	17:04:00
Participant 9	Day 6	12:43:00
Participant 9	Day 7	14:57:00
Participant 10	Day 1	14
Participant 10	Day 2	16:00:00
Participant 10	Day 3	13:00:00
Participant 10	Day 4	13:00:00
Participant 10	Day 5	15:00:00
Participant 10	Day 6	14:00:00
Participant 10	Day 7	15:00:00
Participant 11	Day 1	16:44:00
Participant 11	Day 2	16:52:00
Participant 11	Day 3	17:15:00
Participant 11	Day 4	16:03:00
Participant 11	Day 5	17:40:00
Participant 11	Day 6	16:57:00
Participant 11	Day 7	16:38:00
Participant 12	Day 1	15:20:00
Participant 12	Day 2	15:42:00
Participant 12	Day 3	14:43:00
Participant 12	Day 4	16:18:00
Participant 12	Day 5	15:16:00
Participant 12	Day 6	12:55:00
Participant 12	Day 7	20:31:00
